# Supplementary material for: Constitutive activation of cellular immunity underlies the evolution of resistance to infection in Drosophila
Source: eLife. 2020 Dec 24;9:e59095. doi: 10.7554/eLife.59095 (PMC7785293; doi:10.7554/eLife.59095)
Supplement: Supplementary file 1. [file elife-59095-supp1.csv]

GO Term	p-Value i	Matches	GO ID
supramolecular fiber organization	3.51E-06	FBgn0000256,FBgn0000723,FBgn0001105,FBgn0003447,FBgn0004456,FBgn0004657,FBgn0010397,FBgn0013733,FBgn0014011,FBgn0014141,FBgn0015589,FBgn0024238,FBgn0026084,FBgn0029903,FBgn0038206,FBgn0044826,FBgn0051363,FBgn0259228,FBgn0260442,FBgn0262716,FBgn0264693,FBgn0265991,FBgn0266417	GO:0097435
cytoskeleton organization	1.16E-05	FBgn0000253,FBgn0000256,FBgn0000723,FBgn0001105,FBgn0001941,FBgn0003447,FBgn0003886,FBgn0003888,FBgn0003890,FBgn0004397,FBgn0004456,FBgn0004657,FBgn0010397,FBgn0010424,FBgn0013733,FBgn0014011,FBgn0014141,FBgn0015589,FBgn0019968,FBgn0024238,FBgn0026084,FBgn0027066,FBgn0028427,FBgn0029903,FBgn0031090,FBgn0034894,FBgn0038206,FBgn0041789,FBgn0044826,FBgn0051363,FBgn0259228,FBgn0260442,FBgn0262716,FBg…	GO:0007010
actin filament-based process	2.91E-05	FBgn0000253,FBgn0000256,FBgn0000723,FBgn0001105,FBgn0003447,FBgn0004456,FBgn0004657,FBgn0010397,FBgn0013733,FBgn0014011,FBgn0014141,FBgn0024238,FBgn0026084,FBgn0029903,FBgn0031090,FBgn0036518,FBgn0038206,FBgn0040299,FBgn0044826,FBgn0259228,FBgn0260442,FBgn0261988,FBgn0262716,FBgn0265991	GO:0030029
integrin-mediated signaling pathway	0.000104196	FBgn0004657,FBgn0010395,FBgn0020249,FBgn0028427,FBgn0028546,FBgn0035498	GO:0007229
apposition of dorsal and ventral imaginal disc-derived wing surfaces	0.000166834	FBgn0004456,FBgn0004657,FBgn0013733,FBgn0020249,FBgn0028427,FBgn0028546,FBgn0260442	GO:0007475
cell-substrate adhesion	0.000252822	FBgn0004456,FBgn0004657,FBgn0010395,FBgn0020249,FBgn0028427,FBgn0034005,FBgn0035498,FBgn0265991	GO:0031589
cell adhesion	0.000392035	FBgn0001105,FBgn0001987,FBgn0004397,FBgn0004456,FBgn0004636,FBgn0004657,FBgn0010395,FBgn0015229,FBgn0020249,FBgn0028427,FBgn0034005,FBgn0035049,FBgn0035498,FBgn0260442,FBgn0261261,FBgn0265991	GO:0007155
biological adhesion	0.000392035	FBgn0001105,FBgn0001987,FBgn0004397,FBgn0004456,FBgn0004636,FBgn0004657,FBgn0010395,FBgn0015229,FBgn0020249,FBgn0028427,FBgn0034005,FBgn0035049,FBgn0035498,FBgn0260442,FBgn0261261,FBgn0265991	GO:0022610
skeletal muscle organ development	0.000661205	FBgn0004456,FBgn0004657,FBgn0013733,FBgn0014011,FBgn0028427,FBgn0033504,FBgn0259228,FBgn0260442,FBgn0264693	GO:0060538
signaling	0.000892542	FBgn0000253,FBgn0000723,FBgn0001105,FBgn0001987,FBgn0003093,FBgn0003218,FBgn0003660,FBgn0004636,FBgn0004657,FBgn0010395,FBgn0010424,FBgn0010909,FBgn0013733,FBgn0014011,FBgn0014133,FBgn0015589,FBgn0015765,FBgn0015795,FBgn0016672,FBgn0020249,FBgn0024150,FBgn0026374,FBgn0028427,FBgn0028546,FBgn0028984,FBgn0029095,FBgn0029131,FBgn0030412,FBgn0030670,FBgn0031090,FBgn0033756,FBgn0033926,FBgn0034219,FBg…	GO:0023052
cell communication	0.000977054	FBgn0000253,FBgn0000723,FBgn0001105,FBgn0001987,FBgn0003093,FBgn0003218,FBgn0003660,FBgn0004636,FBgn0004657,FBgn0010395,FBgn0010424,FBgn0010909,FBgn0013733,FBgn0014011,FBgn0014133,FBgn0015589,FBgn0015765,FBgn0015795,FBgn0016672,FBgn0020249,FBgn0024150,FBgn0026374,FBgn0028427,FBgn0028546,FBgn0028984,FBgn0029095,FBgn0029131,FBgn0030412,FBgn0030670,FBgn0031090,FBgn0033756,FBgn0033926,FBgn0034219,FBg…	GO:0007154
muscle attachment	0.00105395	FBgn0004456,FBgn0004657,FBgn0013733,FBgn0014011,FBgn0028427,FBgn0033504,FBgn0259228,FBgn0260442	GO:0016203
system development	0.001137838	FBgn0000253,FBgn0000723,FBgn0001105,FBgn0001987,FBgn0003447,FBgn0003888,FBgn0004456,FBgn0004636,FBgn0004657,FBgn0010395,FBgn0010397,FBgn0010909,FBgn0012051,FBgn0013733,FBgn0014011,FBgn0014029,FBgn0014133,FBgn0014141,FBgn0015229,FBgn0015589,FBgn0015765,FBgn0015795,FBgn0020249,FBgn0026084,FBgn0027066,FBgn0028427,FBgn0028546,FBgn0028984,FBgn0029903,FBgn0031090,FBgn0031213,FBgn0033033,FBgn0033504,FBg…	GO:0048731
cell-matrix adhesion	0.001962079	FBgn0004657,FBgn0010395,FBgn0028427,FBgn0034005,FBgn0035498,FBgn0265991	GO:0007160
heterophilic cell-cell adhesion via plasma membrane cell adhesion molecules	0.002977597	FBgn0004456,FBgn0004657,FBgn0010395,FBgn0015229,FBgn0034005	GO:0007157
multicellular organismal process	0.003327531	FBgn0000042,FBgn0000253,FBgn0000256,FBgn0000723,FBgn0001105,FBgn0001941,FBgn0001987,FBgn0003093,FBgn0003218,FBgn0003447,FBgn0003748,FBgn0003888,FBgn0004456,FBgn0004636,FBgn0004657,FBgn0010395,FBgn0010397,FBgn0010909,FBgn0012051,FBgn0013733,FBgn0014011,FBgn0014029,FBgn0014133,FBgn0014141,FBgn0015229,FBgn0015589,FBgn0015765,FBgn0015795,FBgn0015872,FBgn0020249,FBgn0024150,FBgn0026084,FBgn0027066,FBg…	GO:0032501
animal organ development	0.003376373	FBgn0000253,FBgn0001105,FBgn0001987,FBgn0003447,FBgn0004456,FBgn0004636,FBgn0004657,FBgn0010397,FBgn0010909,FBgn0013733,FBgn0014011,FBgn0014029,FBgn0014141,FBgn0015589,FBgn0015765,FBgn0015795,FBgn0020249,FBgn0026084,FBgn0027066,FBgn0028427,FBgn0028546,FBgn0028984,FBgn0033033,FBgn0033504,FBgn0034894,FBgn0035049,FBgn0035498,FBgn0036298,FBgn0036518,FBgn0036752,FBgn0038206,FBgn0040296,FBgn0041789,FBg…	GO:0048513
multicellular organism development	0.005279494	FBgn0000042,FBgn0000253,FBgn0000256,FBgn0000723,FBgn0001105,FBgn0001987,FBgn0003093,FBgn0003447,FBgn0003888,FBgn0004456,FBgn0004636,FBgn0004657,FBgn0010395,FBgn0010397,FBgn0010909,FBgn0012051,FBgn0013733,FBgn0014011,FBgn0014029,FBgn0014133,FBgn0014141,FBgn0015229,FBgn0015589,FBgn0015765,FBgn0015795,FBgn0020249,FBgn0026084,FBgn0027066,FBgn0028427,FBgn0028546,FBgn0028984,FBgn0029903,FBgn0031090,FBg…	GO:0007275
anatomical structure development	0.005486722	FBgn0000042,FBgn0000253,FBgn0000256,FBgn0000723,FBgn0001105,FBgn0001987,FBgn0003093,FBgn0003447,FBgn0003886,FBgn0003888,FBgn0004456,FBgn0004636,FBgn0004657,FBgn0010395,FBgn0010397,FBgn0010909,FBgn0012051,FBgn0013733,FBgn0014011,FBgn0014029,FBgn0014133,FBgn0014141,FBgn0015229,FBgn0015589,FBgn0015765,FBgn0015795,FBgn0020249,FBgn0026084,FBgn0027066,FBgn0028427,FBgn0028546,FBgn0028984,FBgn0029131,FBg…	GO:0048856
striated muscle cell differentiation	0.008034253	FBgn0004657,FBgn0012051,FBgn0014011,FBgn0014141,FBgn0041789,FBgn0044826,FBgn0259228,FBgn0260442,FBgn0262716,FBgn0264693,FBgn0265991	GO:0051146
muscle organ development	0.008265185	FBgn0004456,FBgn0004657,FBgn0010397,FBgn0013733,FBgn0014011,FBgn0028427,FBgn0033504,FBgn0259228,FBgn0260442,FBgn0264693	GO:0007517
actin filament organization	0.009930434	FBgn0000256,FBgn0000723,FBgn0003447,FBgn0004456,FBgn0004657,FBgn0010397,FBgn0014011,FBgn0014141,FBgn0024238,FBgn0026084,FBgn0029903,FBgn0038206,FBgn0044826,FBgn0262716	GO:0007015
muscle structure development	0.011538383	FBgn0004456,FBgn0004657,FBgn0010397,FBgn0012051,FBgn0013733,FBgn0014011,FBgn0014141,FBgn0028427,FBgn0033504,FBgn0044826,FBgn0259228,FBgn0260442,FBgn0262716,FBgn0264693,FBgn0265991	GO:0061061
regulation of biological quality	0.012243028	FBgn0000042,FBgn0000253,FBgn0000256,FBgn0000723,FBgn0001092,FBgn0001987,FBgn0002868,FBgn0003660,FBgn0004397,FBgn0004456,FBgn0004636,FBgn0004657,FBgn0010387,FBgn0010395,FBgn0010397,FBgn0010909,FBgn0013733,FBgn0014011,FBgn0014133,FBgn0015765,FBgn0015872,FBgn0019968,FBgn0028427,FBgn0029095,FBgn0029131,FBgn0030412,FBgn0031090,FBgn0033033,FBgn0033926,FBgn0035049,FBgn0035432,FBgn0036742,FBgn0038206,FBg…	GO:0065008
anatomical structure morphogenesis	0.012259612	FBgn0000042,FBgn0000253,FBgn0000256,FBgn0000723,FBgn0001105,FBgn0001987,FBgn0003447,FBgn0003886,FBgn0003888,FBgn0004456,FBgn0004636,FBgn0004657,FBgn0010397,FBgn0010909,FBgn0012051,FBgn0013733,FBgn0014011,FBgn0014029,FBgn0014133,FBgn0014141,FBgn0015589,FBgn0015765,FBgn0020249,FBgn0026084,FBgn0028427,FBgn0028546,FBgn0028984,FBgn0029131,FBgn0029903,FBgn0031090,FBgn0033033,FBgn0034894,FBgn0035049,FBg…	GO:0009653
developmental process	0.016953788	FBgn0000042,FBgn0000253,FBgn0000256,FBgn0000723,FBgn0001105,FBgn0001941,FBgn0001987,FBgn0003093,FBgn0003447,FBgn0003748,FBgn0003886,FBgn0003888,FBgn0004456,FBgn0004636,FBgn0004657,FBgn0010395,FBgn0010397,FBgn0010909,FBgn0012051,FBgn0013733,FBgn0014011,FBgn0014029,FBgn0014133,FBgn0014141,FBgn0015229,FBgn0015589,FBgn0015765,FBgn0015795,FBgn0020249,FBgn0026084,FBgn0027066,FBgn0028427,FBgn0028546,FBg…	GO:0032502
muscle cell differentiation	0.018007073	FBgn0004657,FBgn0012051,FBgn0014011,FBgn0014141,FBgn0041789,FBgn0044826,FBgn0259228,FBgn0260442,FBgn0262716,FBgn0264693,FBgn0265991	GO:0042692
actin cytoskeleton organization	0.027919774	FBgn0000256,FBgn0000723,FBgn0001105,FBgn0003447,FBgn0004456,FBgn0004657,FBgn0010397,FBgn0013733,FBgn0014011,FBgn0014141,FBgn0024238,FBgn0026084,FBgn0029903,FBgn0038206,FBgn0044826,FBgn0259228,FBgn0260442,FBgn0262716,FBgn0265991	GO:0030036
