# Supplementary material for: Constitutive activation of cellular immunity underlies the evolution of resistance to infection in Drosophila
Source: eLife. 2020 Dec 24;9:e59095. doi: 10.7554/eLife.59095 (PMC7785293; doi:10.7554/eLife.59095)
Supplement: Supplementary file 3. [file elife-59095-supp3.csv]

Library	Estimated Number of Cells	Mean Reads per Cell	Median Genes per Cell	Number of Reads	Valid Barcodes	Sequencing Saturation	Q30 Bases in Barcode	Q30 Bases in RNA Read	Q30 Bases in Sample Index	Q30 Bases in UMI	Reads Mapped to Genome	Reads Mapped Confidently to Genome	Reads Mapped Confidently to Intergenic Regions	Reads Mapped Confidently to Intronic Regions	Reads Mapped Confidently to Exonic Regions	Reads Mapped Confidently to Transcriptome	Reads Mapped Antisense to Gene	Fraction Reads in Cells	Total Genes Detected	Median UMI Counts per Cell
No Parasitism-1_Infection	3818	74,016	1,128	282,595,640	94.60%	87.40%	97.20%	92.80%	95.40%	97.10%	83.30%	75.70%	0.60%	1.50%	73.60%	71.20%	0.30%	84.40%	11,505	3,569
No Parasitism-1_No Infection	1458	43,745	417	63,780,367	91.60%	90.20%	97.20%	93.00%	94.20%	97.10%	76.80%	61.20%	1.10%	1.10%	59.10%	57.30%	0.20%	80.90%	10,943	903
No Parasitism-3_Infection	3859	43,397	497	167,469,373	96.40%	85.60%	97.20%	93.50%	96.40%	97.10%	81.20%	69.90%	0.80%	1.90%	67.10%	65.10%	0.30%	62.70%	11,643	1,269
No Parasitism-3_No Infection	3132	61,575	733	192,854,348	95.10%	85.40%	97.20%	93.10%	93.20%	97.10%	78.90%	64.90%	0.90%	1.80%	62.20%	60.10%	0.20%	77.70%	12,381	2,048
High Parasitism-1_Infection	3079	108,183	1,286	333,097,863	91.90%	88.10%	97.20%	93.20%	95.30%	97.10%	79.30%	66.30%	0.60%	1.20%	64.50%	62.20%	0.30%	89.40%	11,982	4,129
High Parasitism-1_No Infection	1931	137,216	1,175	264,964,931	92.70%	90.20%	97.20%	92.80%	95.70%	97.10%	77.10%	65.60%	1.10%	1.30%	63.20%	61.00%	0.30%	88.40%	12,806	3,777
High Parasitism-3_Infection	4560	26,497	690	120,829,871	95.10%	74.20%	97.20%	93.40%	94.20%	97.10%	82.80%	70.00%	0.80%	1.80%	67.40%	65.10%	0.30%	69.80%	12,568	1,815
High Parasitism-3_No Infection	3531	68,999	885	243,636,444	96.10%	81.80%	97.20%	93.00%	96.40%	97.00%	79.40%	67.80%	0.70%	2.00%	65.00%	62.90%	0.30%	63.10%	12,515	2,672
