# Supplementary material for: Constitutive activation of cellular immunity underlies the evolution of resistance to infection in Drosophila
Source: eLife. 2020 Dec 24;9:e59095. doi: 10.7554/eLife.59095 (PMC7785293; doi:10.7554/eLife.59095)
Supplement: Supplementary file 4. [file elife-59095-supp4.csv]

Cluster identity	NOCC-PLASM1	NOCC-LAM1	NOCC-LAM2	NOCC-LAM3
CC-PLASM1	5662	20	33	6
CC-LAM1	88	1111	54	7
CC-LAM2	51	40	4954	59
CC-LAM3	2	0	25	2973
CC: Cell cycle effects corrected, NPCC: no cell cycle correction applied
