# Supplementary material for: Constitutive activation of cellular immunity underlies the evolution of resistance to infection in Drosophila
Source: eLife. 2020 Dec 24;9:e59095. doi: 10.7554/eLife.59095 (PMC7785293; doi:10.7554/eLife.59095)
Supplement: Supplementary file 12. [file elife-59095-supp12.csv]

	p_val	avg_logFC	pct.1	pct.2	p_val_adj	cluster	gene
FBgn0001114	0	1.80519305595859	0.988	0.871	0	0	FBgn0001114
FBgn0029167	0	1.76991130878858	0.996	0.928	0	0	FBgn0029167
FBgn0000299	0	1.75861501234608	0.989	0.867	0	0	FBgn0000299
FBgn0026562	0	1.71082768797634	0.994	0.909	0	0	FBgn0026562
FBgn0011828	0	1.63836428551201	0.988	0.883	0	0	FBgn0011828
FBgn0029147	0	1.44151334466117	0.974	0.87	0	0	FBgn0029147
FBgn0040813	0	1.4397902213861	0.999	0.997	0	0	FBgn0040813
FBgn0261800	0	1.428164199079	0.959	0.781	0	0	FBgn0261800
FBgn0259896	0	1.41502120604276	0.968	0.796	0	0	FBgn0259896
FBgn0031261	0	1.37410282568276	0.97	0.835	0	0	FBgn0031261
FBgn0003137	0	1.35187030077742	0.993	0.954	0	0	FBgn0003137
FBgn0033949	0	1.34790821947155	0.934	0.774	0	0	FBgn0033949
FBgn0026721	0	1.34156182567669	0.93	0.778	0	0	FBgn0026721
FBgn0033724	0	1.34066691636837	0.996	0.947	0	0	FBgn0033724
FBgn0035076	0	1.32386181181047	0.914	0.726	0	0	FBgn0035076
FBgn0262881	0	1.29322654863182	0.952	0.825	0	0	FBgn0262881
FBgn0051337	0	1.27152062714756	0.939	0.808	0	0	FBgn0051337
FBgn0013763	0	1.26613503782805	0.982	0.887	0	0	FBgn0013763
FBgn0034761	0	1.20693241352649	0.988	0.895	0	0	FBgn0034761
FBgn0002526	0	1.15076328516515	0.926	0.78	0	0	FBgn0002526
FBgn0034398	0	1.14719847589456	0.982	0.876	0	0	FBgn0034398
FBgn0016075	0	1.14393425479815	0.905	0.764	0	0	FBgn0016075
FBgn0267727	0	1.13239584381305	0.921	0.729	0	0	FBgn0267727
FBgn0025885	0	1.10738982258336	0.958	0.867	0	0	FBgn0025885
FBgn0267348	0	1.09677700096976	0.936	0.798	0	0	FBgn0267348
FBgn0045823	0	1.09035899560271	0.991	0.926	0	0	FBgn0045823
FBgn0029093	0	1.07835283295519	0.988	0.902	0	0	FBgn0029093
FBgn0040752	0	1.07052825568175	0.912	0.751	0	0	FBgn0040752
FBgn0028542	0	1.05517357114733	0.927	0.813	0	0	FBgn0028542
FBgn0004449	0	1.04263644416189	0.896	0.718	0	0	FBgn0004449
FBgn0243514	0	1.03957151714109	0.906	0.773	0	0	FBgn0243514
FBgn0014163	0	1.03939312067703	0.963	0.798	0	0	FBgn0014163
FBgn0030362	0	1.02675587404543	0.991	0.979	0	0	FBgn0030362
FBgn0261628	0	1.02361682175377	0.932	0.739	0	0	FBgn0261628
FBgn0030796	0	1.0146936542105	0.93	0.766	0	0	FBgn0030796
FBgn0034753	0	0.997690325589995	0.979	0.911	0	0	FBgn0034753
FBgn0004167	0	0.958524983285811	0.92	0.751	0	0	FBgn0004167
FBgn0250848	0	0.940171948541627	0.96	0.852	0	0	FBgn0250848
FBgn0029092	0	0.926551016950148	0.853	0.656	0	0	FBgn0029092
FBgn0031327	0	0.926389995655861	0.987	0.915	0	0	FBgn0031327
FBgn0031453	0	0.922223625221975	0.935	0.828	0	0	FBgn0031453
FBgn0010225	0	0.90530812455463	0.911	0.78	0	0	FBgn0010225
FBgn0051324	0	0.900181017839083	0.987	0.898	0	0	FBgn0051324
FBgn0033153	0	0.884502982767086	0.889	0.709	0	0	FBgn0033153
FBgn0003495	0	0.877738545307263	0.917	0.765	0	0	FBgn0003495
FBgn0020415	0	0.858825947659536	0.946	0.799	0	0	FBgn0020415
FBgn0041629	0	0.856794693330609	0.973	0.903	0	0	FBgn0041629
FBgn0265048	0	0.84741321573507	0.889	0.722	0	0	FBgn0265048
FBgn0020414	0	0.836228796331069	0.949	0.841	0	0	FBgn0020414
FBgn0003525	0	0.82748024213085	0.709	0.574	0	0	FBgn0003525
FBgn0032006	0	0.811906697636249	0.874	0.687	0	0	FBgn0032006
FBgn0011722	0	0.811587740074718	0.832	0.713	0	0	FBgn0011722
FBgn0037228	0	0.799102006543584	0.915	0.839	0	0	FBgn0037228
FBgn0086254	0	0.785674387276636	0.916	0.76	0	0	FBgn0086254
FBgn0010228	0	0.784078079437484	0.879	0.747	0	0	FBgn0010228
FBgn0085466	0	0.781780433379117	0.977	0.914	0	0	FBgn0085466
FBgn0001089	0	0.780634525113359	0.854	0.745	0	0	FBgn0001089
FBgn0020416	0	0.769693357946178	0.912	0.766	0	0	FBgn0020416
FBgn0014388	0	0.758578840571086	0.839	0.702	0	0	FBgn0014388
FBgn0030993	0	0.736546479465786	0.931	0.825	0	0	FBgn0030993
FBgn0036891	0	0.731066137895342	0.934	0.864	0	0	FBgn0036891
FBgn0028990	0	0.730291412404072	0.897	0.741	0	0	FBgn0028990
FBgn0022893	0	0.722208272968861	0.929	0.846	0	0	FBgn0022893
FBgn0259735	0	0.707485921190834	0.874	0.696	0	0	FBgn0259735
FBgn0013770	0	0.705271400526254	0.995	0.97	0	0	FBgn0013770
FBgn0027598	0	0.703408840873782	0.902	0.823	0	0	FBgn0027598
FBgn0033777	0	0.701853066667241	0.926	0.808	0	0	FBgn0033777
FBgn0261385	0	0.692092140446031	0.846	0.669	0	0	FBgn0261385
FBgn0040102	0	0.688876940677984	0.864	0.742	0	0	FBgn0040102
FBgn0025682	0	0.685949438567364	0.874	0.79	0	0	FBgn0025682
FBgn0039776	0	0.678338134874114	0.864	0.756	0	0	FBgn0039776
FBgn0028331	0	0.677606825549125	0.76	0.638	0	0	FBgn0028331
FBgn0036144	0	0.676588749937473	0.887	0.77	0	0	FBgn0036144
FBgn0000578	0	0.671568749781531	0.813	0.691	0	0	FBgn0000578
FBgn0250837	0	0.664645899321594	0.843	0.722	0	0	FBgn0250837
FBgn0051092	0	0.664613395804372	0.919	0.777	0	0	FBgn0051092
FBgn0015221	0	0.660342118559678	0.956	0.883	0	0	FBgn0015221
FBgn0030521	0	0.653121625993301	0.96	0.893	0	0	FBgn0030521
FBgn0032405	0	0.651378366147462	0.842	0.708	0	0	FBgn0032405
FBgn0260768	0	0.650361316004114	0.873	0.71	0	0	FBgn0260768
FBgn0038826	0	0.643989530712253	0.895	0.787	0	0	FBgn0038826
FBgn0001248	0	0.640286150092581	0.89	0.835	0	0	FBgn0001248
FBgn0025683	0	0.633864640857148	0.903	0.757	0	0	FBgn0025683
FBgn0266569	0	0.629119720476079	0.889	0.785	0	0	FBgn0266569
FBgn0051075	0	0.627872020912271	0.859	0.743	0	0	FBgn0051075
FBgn0051777	0	0.622433648602424	0.958	0.871	0	0	FBgn0051777
FBgn0036147	0	0.62141932148593	0.951	0.866	0	0	FBgn0036147
FBgn0034985	0	0.615936761674254	0.798	0.643	0	0	FBgn0034985
FBgn0031914	0	0.606894821782656	0.821	0.702	0	0	FBgn0031914
FBgn0034139	0	0.60460632450785	0.83	0.671	0	0	FBgn0034139
FBgn0034405	0	0.6038766240955	0.844	0.716	0	0	FBgn0034405
FBgn0004629	0	0.598009100827095	0.875	0.78	0	0	FBgn0004629
FBgn0038476	0	0.5767241435126	0.753	0.661	0	0	FBgn0038476
FBgn0038250	0	0.575822884422053	0.814	0.687	0	0	FBgn0038250
FBgn0029506	0	0.56966877531224	0.959	0.871	0	0	FBgn0029506
FBgn0011837	0	0.567302022073446	0.904	0.827	0	0	FBgn0011837
FBgn0259111	0	0.567294012509486	0.827	0.693	0	0	FBgn0259111
FBgn0036262	0	0.5636863274092	0.807	0.67	0	0	FBgn0036262
FBgn0012036	0	0.559053127960744	0.958	0.902	0	0	FBgn0012036
FBgn0262656	0	0.557010817399955	0.789	0.686	0	0	FBgn0262656
FBgn0039612	0	0.552691907100437	0.831	0.733	0	0	FBgn0039612
FBgn0050344	0	0.547391873896605	0.826	0.714	0	0	FBgn0050344
FBgn0004647	0	0.543210440443623	0.672	0.576	0	0	FBgn0004647
FBgn0037913	0	0.543042144687271	0.823	0.724	0	0	FBgn0037913
FBgn0030241	0	0.538337075589379	0.75	0.521	0	0	FBgn0030241
FBgn0015222	0	0.536402709211087	0.961	0.893	0	0	FBgn0015222
FBgn0027594	0	0.53152567545342	0.829	0.686	0	0	FBgn0027594
FBgn0266420	0	0.515102500305414	0.807	0.67	0	0	FBgn0266420
FBgn0261989	0	0.514687290449296	0.777	0.751	0	0	FBgn0261989
FBgn0019952	0	0.512104817238904	0.869	0.715	0	0	FBgn0019952
FBgn0030520	0	0.509246593008055	0.858	0.763	0	0	FBgn0030520
FBgn0031913	0	0.507922063726291	0.848	0.694	0	0	FBgn0031913
FBgn0004362	0	0.505993406667047	0.834	0.777	0	0	FBgn0004362
FBgn0259715	0	0.49605186429275	0.838	0.712	0	0	FBgn0259715
FBgn0033725	0	0.48540948175589	0.577	0.49	0	0	FBgn0033725
FBgn0036821	0	0.47789798175356	0.732	0.673	0	0	FBgn0036821
FBgn0024227	0	0.477256118452624	0.766	0.585	0	0	FBgn0024227
FBgn0031805	0	0.473700693677192	0.816	0.683	0	0	FBgn0031805
FBgn0000071	0	0.473356692329105	0.822	0.679	0	0	FBgn0000071
FBgn0034390	0	0.47195079128604	0.816	0.752	0	0	FBgn0034390
FBgn0004378	0	0.467299720749415	0.721	0.62	0	0	FBgn0004378
FBgn0259173	0	0.46589842933725	0.752	0.648	0	0	FBgn0259173
FBgn0267033	0	0.45873968119703	0.727	0.582	0	0	FBgn0267033
FBgn0003124	0	0.457008238165532	0.725	0.62	0	0	FBgn0003124
FBgn0260991	0	0.45503008632021	0.787	0.629	0	0	FBgn0260991
FBgn0040398	0	0.454141967246108	1	0.998	0	0	FBgn0040398
FBgn0085261	0	0.447894037306339	0.872	0.746	0	0	FBgn0085261
FBgn0032078	0	0.446052989437217	0.827	0.674	0	0	FBgn0032078
FBgn0038053	0	0.438934465174792	0.823	0.677	0	0	FBgn0038053
FBgn0050463	0	0.436681099299873	0.672	0.609	0	0	FBgn0050463
FBgn0001226	0	0.433954060844773	0.732	0.598	0	0	FBgn0001226
FBgn0022774	0	0.415330916070818	0.815	0.69	0	0	FBgn0022774
FBgn0086356	0	0.414929305861822	0.767	0.624	0	0	FBgn0086356
FBgn0085360	0	0.406321331858136	0.754	0.758	0	0	FBgn0085360
FBgn0004584	0	0.39466897255597	0.795	0.631	0	0	FBgn0004584
FBgn0264343	0	0.388502472902506	0.789	0.624	0	0	FBgn0264343
FBgn0020257	0	0.383215885479304	0.793	0.668	0	0	FBgn0020257
FBgn0002924	0	0.381730137145972	0.765	0.668	0	0	FBgn0002924
FBgn0050456	0	0.378477527739994	0.756	0.662	0	0	FBgn0050456
FBgn0002873	0	0.374261437821958	0.657	0.592	0	0	FBgn0002873
FBgn0002733	0	0.370367325854288	0.77	0.705	0	0	FBgn0002733
FBgn0000719	0	0.368320888481145	0.75	0.64	0	0	FBgn0000719
FBgn0036824	0	0.368317198504257	0.754	0.644	0	0	FBgn0036824
FBgn0010314	0	0.358480902738581	0.787	0.64	0	0	FBgn0010314
FBgn0025814	0	0.355549493431963	0.867	0.75	0	0	FBgn0025814
FBgn0031738	0	0.349792294026616	0.669	0.658	0	0	FBgn0031738
FBgn0004379	0	0.34950201072022	0.786	0.621	0	0	FBgn0004379
FBgn0031973	0	0.347217719912191	0.814	0.724	0	0	FBgn0031973
FBgn0030326	0	0.34672024092216	0.718	0.708	0	0	FBgn0030326
FBgn0010905	0	0.345729604521448	0.83	0.641	0	0	FBgn0010905
FBgn0066084	0	0.342370996780948	1	0.999	0	0	FBgn0066084
FBgn0034399	0	0.337832104672133	0.794	0.674	0	0	FBgn0034399
FBgn0033987	0	0.32555515679754	0.683	0.666	0	0	FBgn0033987
FBgn0001086	0	0.318971955277819	0.754	0.579	0	0	FBgn0001086
FBgn0001296	0	0.313653738656423	0.615	0.54	0	0	FBgn0001296
FBgn0035209	0	0.312013574225097	0.739	0.634	0	0	FBgn0035209
FBgn0040382	0	0.310605484194205	0.772	0.694	0	0	FBgn0040382
FBgn0264090	0	0.302541810549844	0.742	0.578	0	0	FBgn0264090
FBgn0000405	0	0.302449378740988	0.676	0.585	0	0	FBgn0000405
FBgn0039250	0	0.301063874488621	0.699	0.556	0	0	FBgn0039250
FBgn0034736	0	0.292840486018393	0.654	0.676	0	0	FBgn0034736
FBgn0027783	0	0.292017923313478	0.746	0.572	0	0	FBgn0027783
FBgn0003502	0	0.28845553210454	0.623	0.596	0	0	FBgn0003502
FBgn0040942	0	0.288011468316956	0.824	0.71	0	0	FBgn0040942
FBgn0031878	0	0.287137206698937	0.769	0.606	0	0	FBgn0031878
FBgn0002466	0	0.286338225262484	0.719	0.603	0	0	FBgn0002466
FBgn0032946	0	0.282484098082218	0.755	0.616	0	0	FBgn0032946
FBgn0016122	0	0.280135592739288	0.793	0.56	0	0	FBgn0016122
FBgn0041150	0	0.263658188396294	0.644	0.617	0	0	FBgn0041150
FBgn0040091	4.94065645841247e-323	0.377473267438974	0.707	0.641	9.88131291682493e-320	0	FBgn0040091
FBgn0027611	5.87938118551083e-322	0.300084183165181	0.626	0.674	1.17587623710217e-318	0	FBgn0027611
FBgn0261802	1.44930763964674e-315	0.330872040136662	0.812	0.699	2.89861527929348e-312	0	FBgn0261802
FBgn0011692	5.87580097046797e-312	0.255964227346947	0.683	0.514	1.17516019409359e-308	0	FBgn0011692
FBgn0030994	1.37316866231575e-309	0.360134946059333	0.8	0.738	2.7463373246315e-306	0	FBgn0030994
FBgn0033373	4.12539625717759e-309	0.427736425859679	0.782	0.694	8.25079251435517e-306	0	FBgn0033373
FBgn0265140	1.5700907538716e-304	0.437584506941636	0.965	0.911	3.14018150774319e-301	0	FBgn0265140
FBgn0259876	7.45295168422983e-304	0.289089087431363	0.725	0.552	1.49059033684597e-300	0	FBgn0259876
FBgn0261445	2.38463689763621e-303	0.30376226958964	0.818	0.685	4.76927379527242e-300	0	FBgn0261445
FBgn0040099	4.16357879087736e-302	0.494025852545111	0.968	0.925	8.32715758175471e-299	0	FBgn0040099
FBgn0015399	4.84818375213854e-302	0.285706580849798	0.618	0.605	9.69636750427709e-299	0	FBgn0015399
FBgn0015396	4.93197773924069e-301	0.270685034174233	0.637	0.617	9.86395547848137e-298	0	FBgn0015396
FBgn0011606	1.9589788167295e-295	0.258874968407417	0.693	0.512	3.91795763345901e-292	0	FBgn0011606
FBgn0014469	7.028570761407e-295	0.374884446605798	0.885	0.805	1.4057141522814e-291	0	FBgn0014469
FBgn0261444	4.61102324747751e-294	0.416072079669724	0.786	0.66	9.22204649495502e-291	0	FBgn0261444
FBgn0031220	2.63019429877632e-282	0.251669636963616	0.81	0.695	5.26038859755263e-279	0	FBgn0031220
FBgn0027929	1.46118828203319e-281	0.276057237191285	0.617	0.645	2.92237656406638e-278	0	FBgn0027929
FBgn0266696	9.33063946800675e-281	0.370783011033182	0.721	0.667	1.86612789360135e-277	0	FBgn0266696
FBgn0036857	5.67580167873432e-271	0.288667137713249	0.658	0.657	1.13516033574686e-267	0	FBgn0036857
FBgn0034010	5.38031602099e-264	0.471997817626917	0.89	0.837	1.076063204198e-260	0	FBgn0034010
FBgn0266376	3.58992759015341e-263	0.318233717603481	0.594	0.556	7.17985518030682e-260	0	FBgn0266376
FBgn0035868	3.83195789812676e-258	0.251881794183492	0.731	0.605	7.66391579625351e-255	0	FBgn0035868
FBgn0261862	4.55155606875777e-257	0.294633365331011	0.82	0.677	9.10311213751553e-254	0	FBgn0261862
FBgn0051637	1.42449811137246e-256	0.369952755826032	0.79	0.649	2.84899622274492e-253	0	FBgn0051637
FBgn0010470	2.71934750166123e-256	0.392657275136164	0.763	0.699	5.43869500332245e-253	0	FBgn0010470
FBgn0027280	1.50205292468865e-255	0.314516868552489	0.819	0.644	3.0041058493773e-252	0	FBgn0027280
FBgn0032864	8.96185449286593e-252	0.399194356272413	0.828	0.751	1.79237089857319e-248	0	FBgn0032864
FBgn0015924	2.81305057289184e-249	0.405515670687173	0.886	0.781	5.62610114578369e-246	0	FBgn0015924
FBgn0285948	6.1421820255443e-248	0.257188112317309	0.999	0.999	1.22843640510886e-244	0	FBgn0285948
FBgn0040064	9.37188096661434e-247	0.393385110839236	0.87	0.76	1.87437619332287e-243	0	FBgn0040064
FBgn0031824	7.11173763922192e-244	0.269031556421589	0.742	0.629	1.42234752784438e-240	0	FBgn0031824
FBgn0033081	2.30198867066306e-241	0.368654669691989	0.786	0.694	4.60397734132612e-238	0	FBgn0033081
FBgn0016917	2.8563523615446e-240	0.353512656820315	0.714	0.692	5.71270472308921e-237	0	FBgn0016917
FBgn0041094	1.66705797673918e-238	0.372976010790752	0.734	0.652	3.33411595347837e-235	0	FBgn0041094
FBgn0020386	2.68419268081542e-238	0.307502137319936	0.755	0.569	5.36838536163083e-235	0	FBgn0020386
FBgn0039487	1.01002428824734e-234	0.312008147394176	0.713	0.728	2.02004857649468e-231	0	FBgn0039487
FBgn0261556	1.67644701087891e-229	0.374346616848834	0.752	0.675	3.35289402175782e-226	0	FBgn0261556
FBgn0029118	4.35821798478474e-229	0.307090744603734	0.769	0.649	8.71643596956949e-226	0	FBgn0029118
FBgn0034142	5.17603550248513e-229	0.262887918791979	0.801	0.754	1.03520710049703e-225	0	FBgn0034142
FBgn0010300	9.1309332311477e-229	0.295610213703174	0.643	0.555	1.82618664622954e-225	0	FBgn0010300
FBgn0035976	2.30465606002278e-224	0.27509892052356	0.807	0.71	4.60931212004556e-221	0	FBgn0035976
FBgn0030234	2.18737183170944e-220	0.35488707924032	0.824	0.778	4.37474366341888e-217	0	FBgn0030234
FBgn0010786	1.92407098816655e-217	0.284225368713006	0.748	0.587	3.84814197633311e-214	0	FBgn0010786
FBgn0032105	2.00786839563074e-213	0.315855626981077	0.746	0.685	4.01573679126148e-210	0	FBgn0032105
FBgn0266421	4.11300907086188e-205	0.326649587537935	0.801	0.723	8.22601814172377e-202	0	FBgn0266421
FBgn0000261	8.6222544833267e-204	0.343714530974864	0.813	0.743	1.72445089666534e-200	0	FBgn0000261
FBgn0259937	6.17502119695398e-202	0.368603625650624	0.786	0.721	1.2350042393908e-198	0	FBgn0259937
FBgn0032906	3.65653549661958e-198	0.267714392554481	0.742	0.628	7.31307099323917e-195	0	FBgn0032906
FBgn0250754	9.70663311026376e-198	0.264449954151891	0.654	0.562	1.94132662205275e-194	0	FBgn0250754
FBgn0029969	2.83639495550882e-195	0.329422481443236	0.784	0.715	5.67278991101765e-192	0	FBgn0029969
FBgn0038964	3.395118093991e-194	0.373524963066244	0.83	0.739	6.790236187982e-191	0	FBgn0038964
FBgn0014865	3.51636760492758e-188	0.327765153895533	0.854	0.725	7.03273520985516e-185	0	FBgn0014865
FBgn0016930	1.9000954520192e-187	0.27023609457411	0.807	0.686	3.80019090403841e-184	0	FBgn0016930
FBgn0032889	1.02837970449383e-180	0.347535174955324	0.85	0.792	2.05675940898766e-177	0	FBgn0032889
FBgn0020513	4.26187450673651e-176	0.320570881597842	0.769	0.686	8.52374901347301e-173	0	FBgn0020513
FBgn0010173	2.16329296466329e-175	0.282664265785438	0.782	0.706	4.32658592932658e-172	0	FBgn0010173
FBgn0284220	3.32125881427958e-174	0.312542626492297	0.725	0.662	6.64251762855917e-171	0	FBgn0284220
FBgn0286198	2.33492764026825e-171	0.305140935906222	0.721	0.663	4.6698552805365e-168	0	FBgn0286198
FBgn0035829	4.51595900002914e-171	0.25073586073873	0.72	0.607	9.03191800005828e-168	0	FBgn0035829
FBgn0026196	6.04880853948305e-170	0.333357042098765	0.752	0.7	1.20976170789661e-166	0	FBgn0026196
FBgn0003062	4.26230084933147e-168	0.320313980691162	0.768	0.739	8.52460169866293e-165	0	FBgn0003062
FBgn0002542	9.17039737587896e-163	0.263030286672314	0.689	0.653	1.83407947517579e-159	0	FBgn0002542
FBgn0011703	6.95810796531701e-161	0.254819384376703	0.752	0.658	1.3916215930634e-157	0	FBgn0011703
FBgn0005655	1.48955163391221e-154	0.31179114448187	0.793	0.719	2.97910326782443e-151	0	FBgn0005655
FBgn0036101	1.11090022160108e-152	0.252042415698411	0.81	0.689	2.22180044320216e-149	0	FBgn0036101
FBgn0011824	7.31122243927985e-150	0.302998935110958	0.775	0.679	1.46224448785597e-146	0	FBgn0011824
FBgn0019661	7.82657133808561e-150	0.449655641034258	0.914	0.847	1.56531426761712e-146	0	FBgn0019661
FBgn0032026	2.28374927894655e-135	0.280208457724622	0.811	0.719	4.56749855789311e-132	0	FBgn0032026
FBgn0036728	6.94289416805306e-135	0.326373407215207	0.949	0.909	1.38857883361061e-131	0	FBgn0036728
FBgn0283461	1.5750979416506e-88	0.266182045025903	0.694	0.581	3.1501958833012e-85	0	FBgn0283461
FBgn0010424	0	2.02587555221907	0.98	0.734	0	1	FBgn0010424
FBgn0032897	0	1.92093130991105	0.986	0.833	0	1	FBgn0032897
FBgn0029932	0	1.73364158563616	0.974	0.733	0	1	FBgn0029932
FBgn0032318	0	1.67529493820322	0.899	0.735	0	1	FBgn0032318
FBgn0085359	0	1.62015650164268	0.983	0.842	0	1	FBgn0085359
FBgn0032886	0	1.46308942393449	0.995	0.904	0	1	FBgn0032886
FBgn0263380	0	1.44254118511631	0.995	0.906	0	1	FBgn0263380
FBgn0013733	0	1.38305895639498	0.999	0.941	0	1	FBgn0013733
FBgn0001092	0	1.36566301965894	0.997	0.917	0	1	FBgn0001092
FBgn0040296	0	1.35827150226645	0.927	0.718	0	1	FBgn0040296
FBgn0031791	0	1.35386879498847	0.93	0.726	0	1	FBgn0031791
FBgn0037386	0	1.33468743646681	1	0.989	0	1	FBgn0037386
FBgn0031307	0	1.32577580218024	0.973	0.815	0	1	FBgn0031307
FBgn0265413	0	1.30034740626782	0.997	0.914	0	1	FBgn0265413
FBgn0266253	0	1.29635062445777	0.994	0.927	0	1	FBgn0266253
FBgn0261260	0	1.28104122537544	0.953	0.751	0	1	FBgn0261260
FBgn0032400	0	1.27795451451061	0.969	0.868	0	1	FBgn0032400
FBgn0029507	0	1.27678671416531	0.979	0.811	0	1	FBgn0029507
FBgn0016672	0	1.23272526309976	0.965	0.78	0	1	FBgn0016672
FBgn0028916	0	1.21631717677129	0.954	0.759	0	1	FBgn0028916
FBgn0027657	0	1.21269951998116	0.975	0.821	0	1	FBgn0027657
FBgn0015872	0	1.19422161026328	0.995	0.893	0	1	FBgn0015872
FBgn0051363	0	1.18380357276538	1	0.988	0	1	FBgn0051363
FBgn0031080	0	1.17936975972843	0.957	0.831	0	1	FBgn0031080
FBgn0033504	0	1.16483720717913	0.976	0.81	0	1	FBgn0033504
FBgn0038088	0	1.16250231222384	0.983	0.866	0	1	FBgn0038088
FBgn0001258	0	1.15814005005323	0.9	0.644	0	1	FBgn0001258
FBgn0034005	0	1.15771487071156	0.998	0.917	0	1	FBgn0034005
FBgn0001987	0	1.15224811687048	0.948	0.795	0	1	FBgn0001987
FBgn0015589	0	1.13207251056029	0.972	0.833	0	1	FBgn0015589
FBgn0038682	0	1.12583024929155	0.997	0.911	0	1	FBgn0038682
FBgn0035498	0	1.11215469672225	0.999	0.961	0	1	FBgn0035498
FBgn0053225	0	1.10293807846011	1	0.973	0	1	FBgn0053225
FBgn0261561	0	1.10280713775597	0.987	0.889	0	1	FBgn0261561
FBgn0015229	0	1.10207415610328	0.945	0.737	0	1	FBgn0015229
FBgn0003888	0	1.09188526791149	1	0.993	0	1	FBgn0003888
FBgn0085452	0	1.07763420457429	0.971	0.862	0	1	FBgn0085452
FBgn0034443	0	1.06840698611497	1	0.976	0	1	FBgn0034443
FBgn0030412	0	1.06751847784441	0.94	0.716	0	1	FBgn0030412
FBgn0026084	0	1.06367538220642	1	0.996	0	1	FBgn0026084
FBgn0003886	0	1.05775118791756	1	0.999	0	1	FBgn0003886
FBgn0026602	0	1.05410262024263	0.976	0.842	0	1	FBgn0026602
FBgn0042135	0	1.03677192142988	0.964	0.815	0	1	FBgn0042135
FBgn0003447	0	1.02803858659589	0.943	0.723	0	1	FBgn0003447
FBgn0051729	0	1.0274785660695	0.993	0.867	0	1	FBgn0051729
FBgn0030396	0	1.02433942207514	0.995	0.905	0	1	FBgn0030396
FBgn0030040	0	1.00217227504322	1	0.983	0	1	FBgn0030040
FBgn0039747	0	0.997755070158252	0.903	0.763	0	1	FBgn0039747
FBgn0264895	0	0.985627549166948	0.999	0.951	0	1	FBgn0264895
FBgn0027066	0	0.982160971467769	0.998	0.974	0	1	FBgn0027066
FBgn0053056	0	0.976457232902916	0.969	0.864	0	1	FBgn0053056
FBgn0031150	0	0.967139429302464	0.927	0.789	0	1	FBgn0031150
FBgn0032422	0	0.9612198045716	1	0.984	0	1	FBgn0032422
FBgn0029903	0	0.960070426428235	0.996	0.902	0	1	FBgn0029903
FBgn0025628	0	0.950153934704102	0.931	0.805	0	1	FBgn0025628
FBgn0003218	0	0.947325626386576	0.972	0.823	0	1	FBgn0003218
FBgn0086355	0	0.946328471170196	0.96	0.748	0	1	FBgn0086355
FBgn0020251	0	0.946136831756088	0.883	0.709	0	1	FBgn0020251
FBgn0036742	0	0.940945042854548	0.959	0.8	0	1	FBgn0036742
FBgn0038679	0	0.940095283184495	0.943	0.801	0	1	FBgn0038679
FBgn0032857	0	0.938143271209513	0.903	0.693	0	1	FBgn0032857
FBgn0004636	0	0.933778767988565	1	0.981	0	1	FBgn0004636
FBgn0033188	0	0.93135591580359	0.934	0.801	0	1	FBgn0033188
FBgn0261261	0	0.9212373614617	0.935	0.803	0	1	FBgn0261261
FBgn0034638	0	0.914076128624597	0.908	0.724	0	1	FBgn0034638
FBgn0034720	0	0.914043810725974	0.906	0.718	0	1	FBgn0034720
FBgn0014869	0	0.912015290110337	0.954	0.788	0	1	FBgn0014869
FBgn0033926	0	0.911658239390045	0.998	0.98	0	1	FBgn0033926
FBgn0031213	0	0.911525656463621	0.969	0.863	0	1	FBgn0031213
FBgn0265991	0	0.899919391249506	0.971	0.863	0	1	FBgn0265991
FBgn0020304	0	0.899001332594292	0.957	0.829	0	1	FBgn0020304
FBgn0052672	0	0.898363875954595	0.99	0.92	0	1	FBgn0052672
FBgn0035708	0	0.896833935799093	0.985	0.872	0	1	FBgn0035708
FBgn0035964	0	0.894111237137279	0.929	0.75	0	1	FBgn0035964
FBgn0028984	0	0.872275459765297	0.969	0.839	0	1	FBgn0028984
FBgn0000579	0	0.870616909196226	0.99	0.878	0	1	FBgn0000579
FBgn0033635	0	0.865532987230308	0.999	0.972	0	1	FBgn0033635
FBgn0003890	0	0.858658131328957	0.985	0.907	0	1	FBgn0003890
FBgn0037477	0	0.857114597082091	0.99	0.935	0	1	FBgn0037477
FBgn0265191	0	0.851908026624598	0.916	0.707	0	1	FBgn0265191
FBgn0032010	0	0.849469129913476	0.909	0.719	0	1	FBgn0032010
FBgn0035587	0	0.847422800877436	0.876	0.644	0	1	FBgn0035587
FBgn0026189	0	0.844144801556828	0.988	0.911	0	1	FBgn0026189
FBgn0041087	0	0.830572717215405	0.992	0.923	0	1	FBgn0041087
FBgn0085354	0	0.824806886655843	0.894	0.66	0	1	FBgn0085354
FBgn0033033	0	0.823610866117488	0.914	0.783	0	1	FBgn0033033
FBgn0000256	0	0.818444989062421	0.985	0.863	0	1	FBgn0000256
FBgn0022709	0	0.816836071839489	0.939	0.802	0	1	FBgn0022709
FBgn0262563	0	0.816818140606096	0.904	0.689	0	1	FBgn0262563
FBgn0040551	0	0.814926137427948	0.985	0.915	0	1	FBgn0040551
FBgn0283712	0	0.810390866570426	0.922	0.716	0	1	FBgn0283712
FBgn0043070	0	0.800372441458868	0.994	0.934	0	1	FBgn0043070
FBgn0050460	0	0.796915034790883	0.85	0.67	0	1	FBgn0050460
FBgn0259243	0	0.794166326125537	0.928	0.734	0	1	FBgn0259243
FBgn0047178	0	0.793118405632852	0.965	0.863	0	1	FBgn0047178
FBgn0263346	0	0.792557471278725	0.902	0.737	0	1	FBgn0263346
FBgn0037468	0	0.788705496234455	0.988	0.915	0	1	FBgn0037468
FBgn0263930	0	0.783328756531706	0.865	0.671	0	1	FBgn0263930
FBgn0266417	0	0.779889406788719	0.962	0.842	0	1	FBgn0266417
FBgn0033032	0	0.77797733082033	0.874	0.688	0	1	FBgn0033032
FBgn0001091	0	0.76718304206908	0.957	0.838	0	1	FBgn0001091
FBgn0019968	0	0.766961711494455	0.917	0.793	0	1	FBgn0019968
FBgn0034219	0	0.76660622084962	0.996	0.946	0	1	FBgn0034219
FBgn0014141	0	0.761376783744647	1	0.986	0	1	FBgn0014141
FBgn0086347	0	0.749564039889606	0.997	0.943	0	1	FBgn0086347
FBgn0260442	0	0.749343277346334	0.999	0.983	0	1	FBgn0260442
FBgn0036341	0	0.748937512492051	0.917	0.775	0	1	FBgn0036341
FBgn0027580	0	0.746621568443681	0.852	0.595	0	1	FBgn0027580
FBgn0264894	0	0.743363712708922	0.841	0.739	0	1	FBgn0264894
FBgn0004456	0	0.741256713668666	0.971	0.863	0	1	FBgn0004456
FBgn0004397	0	0.739662439307059	0.977	0.898	0	1	FBgn0004397
FBgn0015795	0	0.735817660460579	0.985	0.907	0	1	FBgn0015795
FBgn0036877	0	0.720728591481955	0.863	0.701	0	1	FBgn0036877
FBgn0261244	0	0.704569867563672	0.877	0.697	0	1	FBgn0261244
FBgn0033906	0	0.703362077882179	0.992	0.915	0	1	FBgn0033906
FBgn0017581	0	0.700790155904832	0.971	0.884	0	1	FBgn0017581
FBgn0035142	0	0.696339299337023	0.943	0.784	0	1	FBgn0035142
FBgn0014029	0	0.686488141912422	0.981	0.893	0	1	FBgn0014029
FBgn0261363	0	0.680790592551392	0.989	0.94	0	1	FBgn0261363
FBgn0051769	0	0.680301552356023	0.842	0.543	0	1	FBgn0051769
FBgn0030847	0	0.679552527142678	0.905	0.648	0	1	FBgn0030847
FBgn0266521	0	0.676807911749223	0.855	0.726	0	1	FBgn0266521
FBgn0004657	0	0.671518342488393	0.999	0.974	0	1	FBgn0004657
FBgn0031457	0	0.671369384233311	0.925	0.821	0	1	FBgn0031457
FBgn0034894	0	0.667409565829261	0.978	0.904	0	1	FBgn0034894
FBgn0030160	0	0.661872674947742	0.864	0.74	0	1	FBgn0030160
FBgn0262582	0	0.658655456578595	0.952	0.809	0	1	FBgn0262582
FBgn0032140	0	0.654329161466919	0.998	0.958	0	1	FBgn0032140
FBgn0262565	0	0.653577366488258	0.902	0.827	0	1	FBgn0262565
FBgn0011232	0	0.65166070280555	0.897	0.76	0	1	FBgn0011232
FBgn0003206	0	0.648325395135315	0.951	0.816	0	1	FBgn0003206
FBgn0020653	0	0.64507309276334	0.977	0.892	0	1	FBgn0020653
FBgn0264693	0	0.642864555269345	0.919	0.735	0	1	FBgn0264693
FBgn0028490	0	0.639896517786358	0.97	0.896	0	1	FBgn0028490
FBgn0028546	0	0.635148320206709	0.974	0.877	0	1	FBgn0028546
FBgn0037387	0	0.63352097714554	0.801	0.647	0	1	FBgn0037387
FBgn0037063	0	0.628412963397689	0.89	0.691	0	1	FBgn0037063
FBgn0039113	0	0.627792011464439	0.877	0.666	0	1	FBgn0039113
FBgn0026374	0	0.625294418977942	0.952	0.852	0	1	FBgn0026374
FBgn0024150	0	0.619646501989283	0.949	0.821	0	1	FBgn0024150
FBgn0040206	0	0.61827819784493	0.934	0.797	0	1	FBgn0040206
FBgn0003074	0	0.615818770183779	0.889	0.718	0	1	FBgn0003074
FBgn0010397	0	0.615081613996377	0.999	0.95	0	1	FBgn0010397
FBgn0035497	0	0.61416728370335	0.877	0.67	0	1	FBgn0035497
FBgn0051195	0	0.611133286993088	0.865	0.631	0	1	FBgn0051195
FBgn0015765	0	0.61003311047282	0.965	0.882	0	1	FBgn0015765
FBgn0261565	0	0.605043882455255	0.87	0.671	0	1	FBgn0261565
FBgn0038243	0	0.599178890042325	0.961	0.88	0	1	FBgn0038243
FBgn0259228	0	0.597331790526298	0.98	0.899	0	1	FBgn0259228
FBgn0259977	0	0.596213485739747	0.931	0.803	0	1	FBgn0259977
FBgn0029896	0	0.595877125825619	0.753	0.519	0	1	FBgn0029896
FBgn0000723	0	0.595215528879954	0.958	0.862	0	1	FBgn0000723
FBgn0031037	0	0.585167259683701	0.833	0.703	0	1	FBgn0031037
FBgn0053494	0	0.584436406287011	0.996	0.97	0	1	FBgn0053494
FBgn0085282	0	0.584261062964068	0.92	0.806	0	1	FBgn0085282
FBgn0053329	0	0.582783742317802	0.861	0.743	0	1	FBgn0053329
FBgn0000636	0	0.582605020953396	0.853	0.707	0	1	FBgn0000636
FBgn0040285	0	0.580669676615848	0.989	0.929	0	1	FBgn0040285
FBgn0032191	0	0.580257775066014	0.974	0.919	0	1	FBgn0032191
FBgn0024238	0	0.577507921687175	0.992	0.954	0	1	FBgn0024238
FBgn0037720	0	0.575320923193168	0.952	0.841	0	1	FBgn0037720
FBgn0040850	0	0.575128258291017	0.863	0.756	0	1	FBgn0040850
FBgn0028427	0	0.570516325616628	0.99	0.933	0	1	FBgn0028427
FBgn0010894	0	0.570364993187661	0.842	0.668	0	1	FBgn0010894
FBgn0029095	0	0.568673164419733	0.991	0.938	0	1	FBgn0029095
FBgn0041789	0	0.567634182360398	0.955	0.852	0	1	FBgn0041789
FBgn0267488	0	0.562423994217101	0.86	0.67	0	1	FBgn0267488
FBgn0010395	0	0.562373749171637	0.919	0.801	0	1	FBgn0010395
FBgn0036752	0	0.560662753010406	0.941	0.85	0	1	FBgn0036752
FBgn0050035	0	0.559767899328397	0.96	0.88	0	1	FBgn0050035
FBgn0030114	0	0.559286248944109	0.904	0.76	0	1	FBgn0030114
FBgn0038206	0	0.553588221487275	0.977	0.897	0	1	FBgn0038206
FBgn0001105	0	0.553074802355336	0.999	0.991	0	1	FBgn0001105
FBgn0267910	0	0.548823325626401	1	1	0	1	FBgn0267910
FBgn0035400	0	0.548767577384292	0.915	0.744	0	1	FBgn0035400
FBgn0030670	0	0.547014430553957	0.935	0.813	0	1	FBgn0030670
FBgn0011817	0	0.545459607321177	0.914	0.736	0	1	FBgn0011817
FBgn0040395	0	0.544322327974876	0.889	0.775	0	1	FBgn0040395
FBgn0058469	0	0.543146115759682	0.988	0.948	0	1	FBgn0058469
FBgn0086370	0	0.535705867619839	0.899	0.763	0	1	FBgn0086370
FBgn0052594	0	0.531249945597139	0.879	0.741	0	1	FBgn0052594
FBgn0014009	0	0.529281385929905	0.957	0.873	0	1	FBgn0014009
FBgn0032499	0	0.528134787973279	0.911	0.791	0	1	FBgn0032499
FBgn0000064	0	0.527947662400876	0.962	0.849	0	1	FBgn0000064
FBgn0036433	0	0.526968010753795	0.798	0.705	0	1	FBgn0036433
FBgn0002645	0	0.523488923112789	0.983	0.916	0	1	FBgn0002645
FBgn0031090	0	0.521782200860651	0.981	0.897	0	1	FBgn0031090
FBgn0262160	0	0.516290815297781	0.961	0.83	0	1	FBgn0262160
FBgn0036805	0	0.515396571956029	0.962	0.884	0	1	FBgn0036805
FBgn0266719	0	0.513756441358127	0.883	0.791	0	1	FBgn0266719
FBgn0264087	0	0.513210320550296	0.725	0.594	0	1	FBgn0264087
FBgn0036053	0	0.512047768099088	0.93	0.836	0	1	FBgn0036053
FBgn0000083	0	0.508810464626113	1	0.998	0	1	FBgn0000083
FBgn0037541	0	0.503857512645188	0.832	0.716	0	1	FBgn0037541
FBgn0284257	0	0.502285354282907	0.862	0.642	0	1	FBgn0284257
FBgn0032156	0	0.500223237754363	0.878	0.762	0	1	FBgn0032156
FBgn0001122	0	0.498980561080563	0.904	0.739	0	1	FBgn0001122
FBgn0259481	0	0.498347179075448	0.961	0.863	0	1	FBgn0259481
FBgn0003205	0	0.495930823004417	0.985	0.932	0	1	FBgn0003205
FBgn0267487	0	0.49463665823243	0.916	0.778	0	1	FBgn0267487
FBgn0013765	0	0.494251291672226	0.921	0.825	0	1	FBgn0013765
FBgn0034200	0	0.493646431047016	0.789	0.571	0	1	FBgn0034200
FBgn0041182	0	0.493509527900993	0.923	0.818	0	1	FBgn0041182
FBgn0037956	0	0.492304202475249	0.732	0.57	0	1	FBgn0037956
FBgn0052412	0	0.490383975565217	0.955	0.862	0	1	FBgn0052412
FBgn0052528	0	0.487649321846111	0.945	0.841	0	1	FBgn0052528
FBgn0250906	0	0.486255912655133	0.908	0.753	0	1	FBgn0250906
FBgn0010238	0	0.486145811420557	0.748	0.605	0	1	FBgn0010238
FBgn0024321	0	0.486131771650121	0.842	0.639	0	1	FBgn0024321
FBgn0039108	0	0.479915747502704	0.905	0.78	0	1	FBgn0039108
FBgn0266186	0	0.479065241786861	0.988	0.956	0	1	FBgn0266186
FBgn0037750	0	0.47781302774708	0.889	0.742	0	1	FBgn0037750
FBgn0035879	0	0.476711158121872	0.919	0.811	0	1	FBgn0035879
FBgn0261545	0	0.470571843754751	0.815	0.65	0	1	FBgn0261545
FBgn0000042	0	0.467840217435299	1	1	0	1	FBgn0000042
FBgn0025631	0	0.467375584942267	0.808	0.69	0	1	FBgn0025631
FBgn0266000	0	0.46686078739328	0.857	0.667	0	1	FBgn0266000
FBgn0259221	0	0.46461475408222	0.878	0.739	0	1	FBgn0259221
FBgn0029996	0	0.464106796860048	0.876	0.731	0	1	FBgn0029996
FBgn0036449	0	0.462491734626921	0.853	0.693	0	1	FBgn0036449
FBgn0051313	0	0.460425474635828	0.756	0.535	0	1	FBgn0051313
FBgn0033134	0	0.459082161665225	0.833	0.716	0	1	FBgn0033134
FBgn0034691	0	0.458803671331728	0.912	0.785	0	1	FBgn0034691
FBgn0010246	0	0.456746380541208	0.999	0.982	0	1	FBgn0010246
FBgn0040259	0	0.451862997602215	0.865	0.706	0	1	FBgn0040259
FBgn0000253	0	0.45096345941455	1	1	0	1	FBgn0000253
FBgn0085443	0	0.443620920438315	0.842	0.686	0	1	FBgn0085443
FBgn0267001	0	0.43966745273922	0.808	0.716	0	1	FBgn0267001
FBgn0036198	0	0.431461239198158	0.852	0.697	0	1	FBgn0036198
FBgn0013720	0	0.429615772164192	0.829	0.679	0	1	FBgn0013720
FBgn0259923	0	0.429229025430207	0.828	0.698	0	1	FBgn0259923
FBgn0036778	0	0.416449295412252	0.824	0.661	0	1	FBgn0036778
FBgn0052194	0	0.41570453590654	0.849	0.737	0	1	FBgn0052194
FBgn0040236	0	0.410250043667889	0.866	0.759	0	1	FBgn0040236
FBgn0032821	0	0.405901202098916	0.76	0.612	0	1	FBgn0032821
FBgn0262733	0	0.405844176022841	0.847	0.627	0	1	FBgn0262733
FBgn0025621	0	0.397564596294984	0.849	0.666	0	1	FBgn0025621
FBgn0037240	0	0.390994140882376	0.812	0.647	0	1	FBgn0037240
FBgn0285896	0	0.388340060715427	0.795	0.696	0	1	FBgn0285896
FBgn0039908	0	0.384291895528942	0.767	0.633	0	1	FBgn0039908
FBgn0038098	0	0.378955529698721	0.764	0.684	0	1	FBgn0038098
FBgn0259711	0	0.377287951724395	0.747	0.632	0	1	FBgn0259711
FBgn0038877	0	0.374990526657221	0.806	0.696	0	1	FBgn0038877
FBgn0027508	0	0.371214509355528	0.845	0.65	0	1	FBgn0027508
FBgn0262477	0	0.369976357730247	0.799	0.577	0	1	FBgn0262477
FBgn0030976	0	0.369669043912501	0.804	0.609	0	1	FBgn0030976
FBgn0037167	0	0.363187056547767	0.667	0.592	0	1	FBgn0037167
FBgn0053144	0	0.361603620679297	0.797	0.538	0	1	FBgn0053144
FBgn0037680	0	0.356439649830682	0.77	0.668	0	1	FBgn0037680
FBgn0032955	0	0.350811934244624	0.829	0.702	0	1	FBgn0032955
FBgn0086708	0	0.34431489612989	0.761	0.664	0	1	FBgn0086708
FBgn0027844	0	0.34352894772191	0.728	0.592	0	1	FBgn0027844
FBgn0031268	0	0.342705550309857	0.822	0.661	0	1	FBgn0031268
FBgn0037166	0	0.341897819861961	0.77	0.632	0	1	FBgn0037166
FBgn0052311	0	0.336365435057391	0.816	0.583	0	1	FBgn0052311
FBgn0050069	0	0.331878027693736	0.664	0.455	0	1	FBgn0050069
FBgn0004507	0	0.328081746440263	0.816	0.671	0	1	FBgn0004507
FBgn0260005	0	0.325733559544767	0.704	0.681	0	1	FBgn0260005
FBgn0039226	0	0.316807537060528	0.719	0.494	0	1	FBgn0039226
FBgn0261549	0	0.309893060649565	0.629	0.54	0	1	FBgn0261549
FBgn0023129	0	0.303129494413049	0.821	0.687	0	1	FBgn0023129
FBgn0039075	0	0.295038296362373	0.703	0.596	0	1	FBgn0039075
FBgn0032420	0	0.285189307626797	0.778	0.621	0	1	FBgn0032420
FBgn0036299	0	0.28261024692977	0.751	0.529	0	1	FBgn0036299
FBgn0032681	0	0.27339221417532	0.728	0.626	0	1	FBgn0032681
FBgn0033502	0	0.271675542361078	0.729	0.694	0	1	FBgn0033502
FBgn0259736	0	0.266761867454114	0.736	0.607	0	1	FBgn0259736
FBgn0264489	0	0.259833451948198	0.789	0.653	0	1	FBgn0264489
FBgn0038545	0	0.256425755162908	0.837	0.644	0	1	FBgn0038545
FBgn0030141	1.97626258336499e-323	0.411355011023887	0.878	0.732	3.95252516672997e-320	1	FBgn0030141
FBgn0003884	2.47032822920623e-323	0.365351816682526	1	0.999	4.94065645841247e-320	1	FBgn0003884
FBgn0010406	8.83389374764149e-321	0.421033872081576	0.882	0.779	1.7667787495283e-317	1	FBgn0010406
FBgn0035444	5.96479031370741e-318	0.391532652053683	0.85	0.671	1.19295806274148e-314	1	FBgn0035444
FBgn0032731	1.78754482268865e-317	0.428410219858316	0.992	0.96	3.5750896453773e-314	1	FBgn0032731
FBgn0037647	2.51424572446506e-317	0.416582782159675	0.904	0.801	5.02849144893012e-314	1	FBgn0037647
FBgn0003514	3.66089476718902e-316	0.468591651685671	0.993	0.954	7.32178953437804e-313	1	FBgn0003514
FBgn0037465	1.05709556747446e-312	0.408295192614002	0.876	0.808	2.11419113494891e-309	1	FBgn0037465
FBgn0038037	2.85178250362963e-312	0.450573898737806	0.919	0.834	5.70356500725925e-309	1	FBgn0038037
FBgn0052264	1.9268095794034e-310	0.463457496108316	0.874	0.667	3.8536191588068e-307	1	FBgn0052264
FBgn0000017	4.07819024449489e-309	0.471768861305238	0.932	0.826	8.15638048898978e-306	1	FBgn0000017
FBgn0039026	1.13950273399538e-308	0.435623068899285	0.881	0.764	2.27900546799076e-305	1	FBgn0039026
FBgn0038720	5.99581824149966e-307	0.390756676117792	0.833	0.689	1.19916364829993e-303	1	FBgn0038720
FBgn0026713	5.43539841993305e-303	0.428008443372103	0.865	0.743	1.08707968398661e-299	1	FBgn0026713
FBgn0000308	2.07777395002663e-302	0.339279368355229	0.999	0.995	4.15554790005327e-299	1	FBgn0000308
FBgn0263077	7.86051798246861e-301	0.454535296973695	0.932	0.842	1.57210359649372e-297	1	FBgn0263077
FBgn0261560	5.06896368068172e-300	0.359623894563221	0.868	0.787	1.01379273613634e-296	1	FBgn0261560
FBgn0035203	2.5738767615872e-295	0.454389155425718	0.934	0.805	5.14775352317441e-292	1	FBgn0035203
FBgn0086558	4.20130339860952e-294	0.48239181289412	0.981	0.932	8.40260679721903e-291	1	FBgn0086558
FBgn0014133	2.64489943009709e-291	0.459571635395096	0.973	0.9	5.28979886019419e-288	1	FBgn0014133
FBgn0039056	3.2701578583861e-287	0.446548369630031	0.91	0.824	6.5403157167722e-284	1	FBgn0039056
FBgn0265174	2.02191280082039e-285	0.430350600631834	0.904	0.771	4.04382560164079e-282	1	FBgn0265174
FBgn0003660	2.14653845769914e-283	0.411686754833898	0.998	0.968	4.29307691539828e-280	1	FBgn0003660
FBgn0029131	6.10228276932498e-282	0.442545983056944	0.968	0.894	1.220456553865e-278	1	FBgn0029131
FBgn0000084	4.93631906623917e-281	0.405975627864283	0.875	0.695	9.87263813247834e-278	1	FBgn0000084
FBgn0001961	6.68758569252162e-278	0.377426842230385	0.996	0.985	1.33751713850432e-274	1	FBgn0001961
FBgn0026315	4.11660560917698e-277	0.425805632116245	0.918	0.823	8.23321121835397e-274	1	FBgn0026315
FBgn0012051	4.05497841797295e-275	0.431556648576963	0.964	0.886	8.10995683594591e-272	1	FBgn0012051
FBgn0035425	1.04530394715919e-273	0.424267077564153	0.919	0.809	2.09060789431837e-270	1	FBgn0035425
FBgn0036485	2.42215671905758e-272	0.295658069787084	0.721	0.585	4.84431343811515e-269	1	FBgn0036485
FBgn0026090	6.82804927754542e-271	0.394262493507364	0.875	0.764	1.36560985550909e-267	1	FBgn0026090
FBgn0035896	1.06385641790052e-267	0.393193011328039	0.887	0.754	2.12771283580104e-264	1	FBgn0035896
FBgn0261458	3.9482647225544e-266	0.388287295321413	1	0.989	7.8965294451088e-263	1	FBgn0261458
FBgn0001149	5.28360699328153e-266	0.439381127556324	1	0.992	1.05672139865631e-262	1	FBgn0001149
FBgn0014011	1.28655338739698e-265	0.373027706402295	0.998	0.974	2.57310677479396e-262	1	FBgn0014011
FBgn0267795	1.12665335101262e-263	0.364452399144285	0.999	0.984	2.25330670202523e-260	1	FBgn0267795
FBgn0028552	2.70761823985599e-263	0.344395659662019	0.861	0.751	5.41523647971199e-260	1	FBgn0028552
FBgn0285992	7.12845395480693e-263	0.337138653204821	0.817	0.667	1.42569079096139e-259	1	FBgn0285992
FBgn0031012	1.7204231468267e-262	0.322756598461564	0.754	0.619	3.44084629365341e-259	1	FBgn0031012
FBgn0030876	8.39446000893109e-261	0.372829640224016	0.76	0.705	1.67889200178622e-257	1	FBgn0030876
FBgn0035539	8.62389303426112e-260	0.394809855474032	0.928	0.851	1.72477860685222e-256	1	FBgn0035539
FBgn0263395	1.41499911226654e-258	0.352000209451373	0.804	0.528	2.82999822453307e-255	1	FBgn0263395
FBgn0028424	1.61015103286844e-258	0.324063611130817	0.844	0.773	3.22030206573688e-255	1	FBgn0028424
FBgn0085390	3.60280685017934e-258	0.365030134391492	0.791	0.705	7.20561370035868e-255	1	FBgn0085390
FBgn0004574	6.5141735627453e-258	0.416365012737523	0.952	0.84	1.30283471254906e-254	1	FBgn0004574
FBgn0053111	2.39408366618952e-254	0.379101244636616	0.91	0.796	4.78816733237904e-251	1	FBgn0053111
FBgn0264785	4.67242786191526e-250	0.267502079778799	0.847	0.669	9.34485572383053e-247	1	FBgn0264785
FBgn0029737	3.84591960563271e-242	0.388137104074201	0.88	0.77	7.69183921126543e-239	1	FBgn0029737
FBgn0266758	9.42259656135445e-242	0.383069678922603	0.993	0.964	1.88451931227089e-238	1	FBgn0266758
FBgn0285910	1.47095478896357e-240	0.407104063216769	0.95	0.859	2.94190957792714e-237	1	FBgn0285910
FBgn0028671	1.82425404706457e-238	0.369904374615019	0.921	0.828	3.64850809412914e-235	1	FBgn0028671
FBgn0050115	6.73689788480085e-237	0.399988963514454	0.908	0.751	1.34737957696017e-233	1	FBgn0050115
FBgn0003076	2.48172393726467e-236	0.274763185741634	0.839	0.715	4.96344787452934e-233	1	FBgn0003076
FBgn0029937	6.76945420709081e-236	0.366084612607773	0.883	0.76	1.35389084141816e-232	1	FBgn0029937
FBgn0030286	3.79593656582925e-235	0.297372356595734	0.79	0.611	7.5918731316585e-232	1	FBgn0030286
FBgn0267849	9.05012088122936e-230	0.367056095338909	0.879	0.801	1.81002417624587e-226	1	FBgn0267849
FBgn0032208	1.34906975010672e-229	0.349103336501307	0.872	0.726	2.69813950021343e-226	1	FBgn0032208
FBgn0014906	4.75679533037759e-229	0.370383864039069	0.912	0.791	9.51359066075517e-226	1	FBgn0014906
FBgn0265487	5.09929562163691e-229	0.355201670450814	0.8	0.598	1.01985912432738e-225	1	FBgn0265487
FBgn0260945	6.31269802153724e-229	0.356039239813477	0.845	0.758	1.26253960430745e-225	1	FBgn0260945
FBgn0003748	1.24359801828182e-227	0.335306142354353	0.985	0.942	2.48719603656365e-224	1	FBgn0003748
FBgn0000547	5.29180979419086e-226	0.323507951604575	0.789	0.542	1.05836195883817e-222	1	FBgn0000547
FBgn0004387	6.50261010063374e-225	0.388325368176066	0.89	0.824	1.30052202012675e-221	1	FBgn0004387
FBgn0036030	8.51489206968777e-224	0.304224567961347	0.815	0.596	1.70297841393755e-220	1	FBgn0036030
FBgn0033551	1.19450839225284e-218	0.301620169250053	0.834	0.642	2.38901678450568e-215	1	FBgn0033551
FBgn0000273	1.00859604123005e-215	0.361417564969172	0.862	0.718	2.01719208246011e-212	1	FBgn0000273
FBgn0041188	7.39916782172647e-214	0.368067675198038	0.943	0.867	1.47983356434529e-210	1	FBgn0041188
FBgn0029504	2.1062724615552e-213	0.357000689342244	0.892	0.73	4.21254492311039e-210	1	FBgn0029504
FBgn0001624	4.26803247066138e-210	0.390133267696762	0.895	0.721	8.53606494132277e-207	1	FBgn0001624
FBgn0041180	5.18022766388403e-210	0.371654080545659	0.953	0.864	1.03604553277681e-206	1	FBgn0041180
FBgn0035285	2.96412600418553e-209	0.327077376932888	0.853	0.724	5.92825200837107e-206	1	FBgn0035285
FBgn0000318	8.60667717573593e-208	0.389736893592413	0.976	0.921	1.72133543514719e-204	1	FBgn0000318
FBgn0010051	3.41998666381238e-205	0.359614507987535	0.894	0.779	6.83997332762476e-202	1	FBgn0010051
FBgn0020510	3.5936162238988e-205	0.351968001255425	0.94	0.846	7.1872324477976e-202	1	FBgn0020510
FBgn0085442	2.94944699067959e-204	0.380238017897261	0.885	0.773	5.89889398135919e-201	1	FBgn0085442
FBgn0010350	1.1068930030141e-203	0.280409353790655	0.83	0.734	2.21378600602821e-200	1	FBgn0010350
FBgn0028430	3.87545957698423e-203	0.322484037259083	0.998	0.989	7.75091915396845e-200	1	FBgn0028430
FBgn0050389	1.17697079582051e-202	0.317268884231272	0.835	0.74	2.35394159164103e-199	1	FBgn0050389
FBgn0030056	1.0690813316731e-201	0.27847472880682	0.697	0.514	2.1381626633462e-198	1	FBgn0030056
FBgn0033309	3.77027302527301e-197	0.375522065924282	0.923	0.823	7.54054605054601e-194	1	FBgn0033309
FBgn0036298	1.57676784948612e-194	0.36747999803058	0.915	0.839	3.15353569897224e-191	1	FBgn0036298
FBgn0039928	1.20239053691089e-193	0.319159579450433	0.826	0.622	2.40478107382179e-190	1	FBgn0039928
FBgn0038349	3.43605690760931e-193	0.299682536227611	0.759	0.625	6.87211381521861e-190	1	FBgn0038349
FBgn0033448	5.7721106066983e-193	0.301041015242318	0.963	0.895	1.15442212133966e-189	1	FBgn0033448
FBgn0086372	1.0588402756678e-192	0.356898102129965	0.91	0.802	2.1176805513356e-189	1	FBgn0086372
FBgn0046687	2.96818323780829e-192	0.348611728638079	0.89	0.774	5.93636647561658e-189	1	FBgn0046687
FBgn0003093	1.80900875044485e-191	0.353403962319691	0.903	0.775	3.6180175008897e-188	1	FBgn0003093
FBgn0031566	1.20381837893645e-188	0.323250818058398	0.849	0.694	2.4076367578729e-185	1	FBgn0031566
FBgn0020249	3.33012295259971e-188	0.341989913941613	0.954	0.886	6.66024590519942e-185	1	FBgn0020249
FBgn0035715	1.61195295205888e-185	0.329337150690244	0.916	0.827	3.22390590411775e-182	1	FBgn0035715
FBgn0032421	2.69688169093485e-183	0.328237318831025	0.856	0.757	5.39376338186969e-180	1	FBgn0032421
FBgn0039045	3.23908534993196e-183	0.256930304605305	0.797	0.744	6.47817069986391e-180	1	FBgn0039045
FBgn0250785	3.69216911010108e-183	0.318999547526037	0.897	0.79	7.38433822020217e-180	1	FBgn0250785
FBgn0085421	3.73989957934506e-183	0.302890677493923	0.883	0.811	7.47979915869012e-180	1	FBgn0085421
FBgn0259178	4.7933859077112e-183	0.326519314496848	0.847	0.76	9.58677181542241e-180	1	FBgn0259178
FBgn0263289	8.25293428181161e-183	0.305840985959455	0.807	0.672	1.65058685636232e-179	1	FBgn0263289
FBgn0039466	6.1850561516139e-182	0.256677244353782	0.75	0.643	1.23701123032278e-178	1	FBgn0039466
FBgn0033756	1.32388869907872e-181	0.332906570334138	0.957	0.898	2.64777739815744e-178	1	FBgn0033756
FBgn0023526	1.90081351849018e-181	0.289846304432607	0.82	0.632	3.80162703698035e-178	1	FBgn0023526
FBgn0051158	2.33572717260574e-181	0.302932331315819	0.832	0.665	4.67145434521148e-178	1	FBgn0051158
FBgn0038149	3.55901932943555e-181	0.320508963219355	0.811	0.754	7.1180386588711e-178	1	FBgn0038149
FBgn0013272	1.9061236958842e-180	0.32579023713728	0.879	0.811	3.81224739176841e-177	1	FBgn0013272
FBgn0030052	4.71320973893072e-180	0.309236200119378	0.998	0.983	9.42641947786145e-177	1	FBgn0030052
FBgn0033544	1.20832457161638e-179	0.286878093494597	0.835	0.661	2.41664914323276e-176	1	FBgn0033544
FBgn0016059	1.5722888897185e-179	0.37590044894829	0.899	0.851	3.144577779437e-176	1	FBgn0016059
FBgn0034248	2.26645108763886e-179	0.312060087356837	0.887	0.772	4.53290217527772e-176	1	FBgn0034248
FBgn0037315	9.15565029024365e-178	0.297254291487147	0.814	0.704	1.83113005804873e-174	1	FBgn0037315
FBgn0041171	5.25088263154976e-176	0.287592686244487	0.826	0.646	1.05017652630995e-172	1	FBgn0041171
FBgn0032956	1.13247133930204e-175	0.305067089971142	0.852	0.704	2.26494267860409e-172	1	FBgn0032956
FBgn0040299	5.54149028567751e-175	0.305270517633676	0.862	0.799	1.1082980571355e-171	1	FBgn0040299
FBgn0016081	8.87167494605206e-175	0.277347673800412	0.768	0.667	1.77433498921041e-171	1	FBgn0016081
FBgn0259483	3.76311863049112e-173	0.26092341715745	0.867	0.724	7.52623726098224e-170	1	FBgn0259483
FBgn0022787	1.13661811641209e-172	0.284119782025892	0.802	0.736	2.27323623282419e-169	1	FBgn0022787
FBgn0031637	3.85450152583084e-172	0.316187628359786	0.883	0.778	7.70900305166167e-169	1	FBgn0031637
FBgn0037705	1.95723602419897e-171	0.321173191402879	0.842	0.703	3.91447204839793e-168	1	FBgn0037705
FBgn0016126	1.03908851818945e-170	0.288730405410079	0.802	0.74	2.0781770363789e-167	1	FBgn0016126
FBgn0261547	3.10266490911283e-166	0.316760959593544	0.809	0.728	6.20532981822566e-163	1	FBgn0261547
FBgn0036663	1.90115396632085e-164	0.318414638346834	0.902	0.842	3.80230793264169e-161	1	FBgn0036663
FBgn0028983	3.82239377060835e-164	0.29492941592078	0.85	0.733	7.6447875412167e-161	1	FBgn0028983
FBgn0052296	5.69751400716388e-164	0.281080054220402	0.814	0.673	1.13950280143278e-160	1	FBgn0052296
FBgn0034091	2.56328981282964e-163	0.324724588880393	0.833	0.709	5.12657962565927e-160	1	FBgn0034091
FBgn0036318	2.86300533422243e-162	0.322301835975978	0.946	0.886	5.72601066844485e-159	1	FBgn0036318
FBgn0011666	7.30771409434893e-162	0.332473023052664	0.945	0.865	1.46154281886979e-158	1	FBgn0011666
FBgn0033996	5.26755514088912e-161	0.257709432426512	0.808	0.679	1.05351102817782e-157	1	FBgn0033996
FBgn0267390	8.23708935877746e-161	0.258956390226805	0.797	0.651	1.64741787175549e-157	1	FBgn0267390
FBgn0026620	1.02708835261191e-160	0.311759136646795	0.895	0.813	2.05417670522383e-157	1	FBgn0026620
FBgn0017558	2.02134579919355e-158	0.27055042530254	0.814	0.673	4.0426915983871e-155	1	FBgn0017558
FBgn0086694	2.77058117788481e-154	0.32172254701083	0.829	0.745	5.54116235576961e-151	1	FBgn0086694
FBgn0010379	5.18836764960555e-154	0.294865092263874	0.782	0.667	1.03767352992111e-150	1	FBgn0010379
FBgn0001941	2.33193573918614e-153	0.27368643174604	0.981	0.939	4.66387147837228e-150	1	FBgn0001941
FBgn0031030	4.90175178780705e-152	0.314303860047324	0.864	0.719	9.8035035756141e-149	1	FBgn0031030
FBgn0038100	1.90102675612383e-151	0.288922964406277	0.878	0.784	3.80205351224767e-148	1	FBgn0038100
FBgn0031374	1.41538032277251e-149	0.303979768708682	0.867	0.769	2.83076064554502e-146	1	FBgn0031374
FBgn0033212	1.87663361359766e-147	0.279714081467342	0.873	0.735	3.75326722719533e-144	1	FBgn0033212
FBgn0037843	3.38143774069448e-147	0.270663814095986	0.932	0.818	6.76287548138896e-144	1	FBgn0037843
FBgn0030328	1.72069668997612e-146	0.309748011356446	0.898	0.782	3.44139337995224e-143	1	FBgn0030328
FBgn0045842	2.32192492928039e-146	0.289609282553576	0.807	0.626	4.64384985856079e-143	1	FBgn0045842
FBgn0010039	2.95944025142026e-144	0.341834215002938	0.902	0.805	5.91888050284053e-141	1	FBgn0010039
FBgn0035049	1.15395860042087e-143	0.383034875910469	0.803	0.744	2.30791720084174e-140	1	FBgn0035049
FBgn0267698	3.46208050794978e-143	0.261553698943505	0.8	0.686	6.92416101589956e-140	1	FBgn0267698
FBgn0264491	6.87881327572853e-141	0.285122686179552	0.899	0.789	1.37576265514571e-137	1	FBgn0264491
FBgn0028663	8.70426743104407e-140	0.294238151400232	0.988	0.955	1.74085348620881e-136	1	FBgn0028663
FBgn0000097	2.80851845895642e-138	0.26988403759525	0.874	0.748	5.61703691791284e-135	1	FBgn0000097
FBgn0262716	8.91898867749772e-136	0.273113916569332	0.969	0.901	1.78379773549954e-132	1	FBgn0262716
FBgn0039132	2.89700987488988e-134	0.269997782923523	0.854	0.74	5.79401974977975e-131	1	FBgn0039132
FBgn0283666	1.41522552045792e-133	0.259083099496943	0.841	0.702	2.83045104091583e-130	1	FBgn0283666
FBgn0035517	1.27710122852346e-132	0.289751217583857	0.782	0.666	2.55420245704692e-129	1	FBgn0035517
FBgn0036309	8.25543179290052e-131	0.262303942449141	0.841	0.739	1.6510863585801e-127	1	FBgn0036309
FBgn0036043	1.38145624871804e-129	0.310427859197997	0.908	0.818	2.76291249743607e-126	1	FBgn0036043
FBgn0026479	1.64892709060682e-129	0.267371564486887	0.865	0.779	3.29785418121363e-126	1	FBgn0026479
FBgn0261108	1.12367993621831e-128	0.258061065190426	0.834	0.706	2.24735987243662e-125	1	FBgn0261108
FBgn0031143	6.97985125347836e-127	0.291542779037126	0.929	0.854	1.39597025069567e-123	1	FBgn0031143
FBgn0036518	7.17543981812031e-127	0.277184598841737	0.952	0.909	1.43508796362406e-123	1	FBgn0036518
FBgn0015801	1.69707260421955e-126	0.280383615969799	0.854	0.772	3.3941452084391e-123	1	FBgn0015801
FBgn0012034	5.07619779076354e-125	0.270584524611704	0.839	0.719	1.01523955815271e-121	1	FBgn0012034
FBgn0039969	6.89434456215529e-125	0.265058997239343	0.932	0.851	1.37886891243106e-121	1	FBgn0039969
FBgn0085478	1.33035558632991e-124	0.270710597513057	0.896	0.797	2.66071117265983e-121	1	FBgn0085478
FBgn0261570	4.55179171708493e-124	0.270582964077133	0.862	0.79	9.10358343416986e-121	1	FBgn0261570
FBgn0038516	4.0196724844327e-119	0.250158926835113	0.741	0.679	8.0393449688654e-116	1	FBgn0038516
FBgn0015000	7.15941069271478e-117	0.251145539987417	0.864	0.785	1.43188213854296e-113	1	FBgn0015000
FBgn0028514	0	1.17784310502817	0.962	0.878	0	2	FBgn0028514
FBgn0010387	0	1.12780011605547	0.894	0.85	0	2	FBgn0010387
FBgn0265375	0	0.990125676113443	0.986	0.928	0	2	FBgn0265375
FBgn0264437	0	0.954111321740947	0.856	0.72	0	2	FBgn0264437
FBgn0034221	0	0.828638161953265	0.949	0.839	0	2	FBgn0034221
FBgn0033469	0	0.806657921393098	0.834	0.686	0	2	FBgn0033469
FBgn0033446	0	0.785854331503163	0.985	0.937	0	2	FBgn0033446
FBgn0028480	0	0.73990053861596	0.855	0.769	0	2	FBgn0028480
FBgn0053460	0	0.731797819312817	0.941	0.877	0	2	FBgn0053460
FBgn0045852	0	0.692704924265154	0.81	0.714	0	2	FBgn0045852
FBgn0053461	0	0.663242394414865	0.849	0.797	0	2	FBgn0053461
FBgn0052626	0	0.614519969925052	0.823	0.745	0	2	FBgn0052626
FBgn0262808	0	0.449559518647746	0.748	0.716	0	2	FBgn0262808
FBgn0030575	0	0.307756318790867	0.73	0.71	0	2	FBgn0030575
FBgn0030529	5.68405183836185e-317	0.508795600491308	0.971	0.91	1.13681036767237e-313	2	FBgn0030529
FBgn00334481	1.29715911669324e-301	0.566247561053373	0.962	0.897	2.59431823338649e-298	2	FBgn0033448
FBgn0041183	1.49780205031688e-299	0.550998237230686	0.982	0.957	2.99560410063376e-296	2	FBgn0041183
FBgn0031069	9.79353530392286e-278	0.521289971438739	0.861	0.796	1.95870706078457e-274	2	FBgn0031069
FBgn0031547	2.20157927486273e-271	0.556810700305284	0.884	0.848	4.40315854972547e-268	2	FBgn0031547
FBgn0039101	1.24468554002172e-255	0.332753981126536	0.837	0.754	2.48937108004344e-252	2	FBgn0039101
FBgn0267376	8.37131992976553e-251	0.424768629761784	0.794	0.739	1.67426398595311e-247	2	FBgn0267376
FBgn0013672	1.13638870025998e-238	0.34729684841218	1	0.999	2.27277740051996e-235	2	FBgn0013672
FBgn0013679	1.50374743073991e-233	0.262935754909479	1	0.999	3.00749486147981e-230	2	FBgn0013679
FBgn00660841	6.77163628591272e-231	0.292763292166174	1	0.999	1.35432725718254e-227	2	FBgn0066084
FBgn0004198	2.77430716447874e-219	0.486028069182321	0.884	0.81	5.54861432895748e-216	2	FBgn0004198
FBgn0037723	1.04296583541331e-209	0.40463425813471	0.774	0.701	2.08593167082662e-206	2	FBgn0037723
FBgn0259740	1.10994622510056e-194	0.448732979605425	0.974	0.918	2.21989245020111e-191	2	FBgn0259740
FBgn0263118	6.83780326262062e-193	0.415326167953267	0.859	0.854	1.36756065252412e-189	2	FBgn0263118
FBgn0020376	4.94994350723505e-189	0.322953867219267	0.673	0.661	9.89988701447011e-186	2	FBgn0020376
FBgn0053113	2.38511494746456e-184	0.342248342191623	0.992	0.981	4.77022989492911e-181	2	FBgn0053113
FBgn0051219	2.79228190565563e-184	0.452802725042716	0.865	0.791	5.58456381131126e-181	2	FBgn0051219
FBgn0262699	3.97557937364097e-182	0.406865842649148	0.863	0.849	7.95115874728195e-179	2	FBgn0262699
FBgn0041184	7.28113140900091e-177	0.360947503394371	0.734	0.67	1.45622628180018e-173	2	FBgn0041184
FBgn0039844	8.66069621517449e-177	0.394440730036054	0.756	0.745	1.7321392430349e-173	2	FBgn0039844
FBgn0035623	5.34118897448833e-174	0.417581751195184	0.971	0.944	1.06823779489767e-170	2	FBgn0035623
FBgn0001218	3.04362885337722e-171	0.432014067306721	0.989	0.976	6.08725770675444e-168	2	FBgn0001218
FBgn0002868	6.10590141478487e-171	0.447531086768095	0.959	0.947	1.22118028295697e-167	2	FBgn0002868
FBgn0037612	5.59549240388606e-149	0.259028225364563	0.765	0.665	1.11909848077721e-145	2	FBgn0037612
FBgn0040212	7.72600472498508e-148	0.331826173091591	0.806	0.755	1.54520094499702e-144	2	FBgn0040212
FBgn0050090	6.52567198059857e-143	0.370755785245224	0.878	0.83	1.30513439611971e-139	2	FBgn0050090
FBgn0263260	1.056830422367e-142	0.350908168073784	0.74	0.647	2.113660844734e-139	2	FBgn0263260
FBgn0031049	1.52857989660065e-141	0.392546776755687	0.873	0.832	3.0571597932013e-138	2	FBgn0031049
FBgn0033548	5.76099012623461e-140	0.351462106231992	0.822	0.774	1.15219802524692e-136	2	FBgn0033548
FBgn0037989	1.31904496268897e-137	0.383759432096639	0.787	0.638	2.63808992537793e-134	2	FBgn0037989
FBgn0262952	1.3901422060288e-131	0.255318774542121	1	0.998	2.78028441205761e-128	2	FBgn0262952
FBgn0040837	5.05156617104431e-129	0.417388153522643	0.741	0.629	1.01031323420886e-125	2	FBgn0040837
FBgn0036896	1.31648019746741e-128	0.266535281849528	0.736	0.736	2.63296039493483e-125	2	FBgn0036896
FBgn0262794	3.12543787081362e-126	0.334635106528784	0.848	0.801	6.25087574162725e-123	2	FBgn0262794
FBgn0034417	9.98738674553568e-123	0.335500322176555	0.827	0.791	1.99747734910714e-119	2	FBgn0034417
FBgn0031470	5.7163478988192e-119	0.308793587718432	0.873	0.835	1.14326957976384e-115	2	FBgn0031470
FBgn0001233	6.24678436643004e-101	0.317216073327601	0.949	0.898	1.24935687328601e-97	2	FBgn0001233
FBgn0069923	7.56846613237603e-85	0.280594340420182	0.883	0.881	1.51369322647521e-81	2	FBgn0069923
FBgn0001168	5.52172753949949e-81	0.289124377674771	0.813	0.702	1.1043455078999e-77	2	FBgn0001168
FBgn0034245	1.53536311902263e-79	0.296014100318297	0.929	0.897	3.07072623804527e-76	2	FBgn0034245
FBgn02599371	1.93400667394752e-76	0.272017200418182	0.793	0.736	3.86801334789504e-73	2	FBgn0259937
FBgn00340101	1.45687848030398e-74	0.47428602200339	0.863	0.856	2.91375696060797e-71	2	FBgn0034010
FBgn0267505	6.85323055894559e-74	0.269550646209443	0.837	0.803	1.37064611178912e-70	2	FBgn0267505
FBgn0041710	1.3006998339014e-71	0.286043835937531	0.933	0.934	2.60139966780281e-68	2	FBgn0041710
FBgn00389641	5.0335793540203e-70	0.250549140610915	0.803	0.767	1.00671587080406e-66	2	FBgn0038964
FBgn00367521	1.47841558145312e-66	0.277849144623982	0.897	0.86	2.95683116290623e-63	2	FBgn0036752
FBgn00037481	0	1.26948845669034	0.997	0.941	0	3	FBgn0003748
FBgn00500351	0	1.21176875587331	0.984	0.879	0	3	FBgn0050035
FBgn00386821	0	0.980090269839163	0.997	0.914	0	3	FBgn0038682
FBgn00300401	0	0.860699125495048	1	0.983	0	3	FBgn0030040
FBgn00382061	0	0.814021880836907	0.991	0.897	0	3	FBgn0038206
FBgn00524121	0	0.807246069649863	0.934	0.869	0	3	FBgn0052412
FBgn00158721	0	0.805506416848478	0.989	0.898	0	3	FBgn0015872
FBgn02613631	0	0.797830580702029	0.991	0.942	0	3	FBgn0261363
FBgn00038881	0	0.797404003677117	1	0.993	0	3	FBgn0003888
FBgn00374771	0	0.796928652249978	0.996	0.936	0	3	FBgn0037477
FBgn00398441	0	0.776297919797189	0.85	0.728	0	3	FBgn0039844
FBgn00340051	0	0.762407767853052	0.989	0.922	0	3	FBgn0034005
FBgn00038861	0	0.759704148839118	1	0.999	0	3	FBgn0003886
FBgn00410871	0	0.741602300276667	0.994	0.925	0	3	FBgn0041087
FBgn02662531	0	0.72212259975765	0.984	0.932	0	3	FBgn0266253
FBgn00103871	0	0.715104756606889	0.864	0.856	0	3	FBgn0010387
FBgn0260746	0	0.70582496445682	0.899	0.78	0	3	FBgn0260746
FBgn00402991	0	0.68572658940314	0.871	0.8	0	3	FBgn0040299
FBgn00324221	0	0.682252522735691	1	0.985	0	3	FBgn0032422
FBgn00334482	0	0.67406343529327	0.976	0.895	0	3	FBgn0033448
FBgn02599771	0	0.673132832017222	0.9	0.813	0	3	FBgn0259977
FBgn00303961	0	0.666161129345149	0.991	0.909	0	3	FBgn0030396
FBgn00137331	0	0.662417642748202	1	0.943	0	3	FBgn0013733
FBgn02615611	0	0.657901899804832	0.965	0.896	0	3	FBgn0261561
FBgn02648951	0	0.653474471983696	0.997	0.953	0	3	FBgn0264895
FBgn00373861	0	0.652583982686042	1	0.99	0	3	FBgn0037386
FBgn00140111	0	0.641324171123218	0.998	0.974	0	3	FBgn0014011
FBgn00367421	0	0.637316685497104	0.927	0.811	0	3	FBgn0036742
FBgn00002561	0	0.633446175433005	0.961	0.872	0	3	FBgn0000256
FBgn00263741	0	0.618890076865072	0.944	0.857	0	3	FBgn0026374
FBgn0261988	0	0.618839905300684	0.909	0.791	0	3	FBgn0261988
FBgn00366631	0	0.60790521296245	0.89	0.846	0	3	FBgn0036663
FBgn00003181	0	0.595680239286329	0.983	0.922	0	3	FBgn0000318
FBgn00310901	0	0.587680533232099	0.977	0.901	0	3	FBgn0031090
FBgn00000421	0	0.577949767386801	1	1	0	3	FBgn0000042
FBgn00354981	0	0.575597724992503	0.999	0.963	0	3	FBgn0035498
FBgn0052066	0	0.570004250714533	0.956	0.842	0	3	FBgn0052066
FBgn00046571	0	0.549139782694484	1	0.975	0	3	FBgn0004657
FBgn00002531	0	0.548993861977768	1	1	0	3	FBgn0000253
FBgn00531111	0	0.545179519471387	0.87	0.808	0	3	FBgn0053111
FBgn00242381	0	0.543014731892108	0.99	0.956	0	3	FBgn0024238
FBgn02604421	0	0.54239394135542	1	0.984	0	3	FBgn0260442
FBgn00141411	0	0.534770554655377	1	0.986	0	3	FBgn0014141
FBgn0004569	0	0.457912577802168	0.593	0.541	0	3	FBgn0004569
FBgn0000043	0	0.384311698213819	1	1	0	3	FBgn0000043
FBgn00328861	1.29445199210407e-321	0.530984366358829	0.985	0.909	2.58890398420813e-318	3	FBgn0032886
FBgn00030931	5.01520108305699e-318	0.584246046719383	0.877	0.785	1.0030402166114e-314	3	FBgn0003093
FBgn00352031	1.35391674510623e-317	0.595418052700341	0.919	0.812	2.70783349021245e-314	3	FBgn0035203
FBgn00342191	9.48861206196182e-314	0.559964418483779	0.995	0.948	1.89772241239236e-310	3	FBgn0034219
FBgn00417101	8.32186975296466e-313	0.587588949142025	0.972	0.927	1.66437395059293e-309	3	FBgn0041710
FBgn00344171	4.46739584722963e-312	0.526582333138721	0.864	0.785	8.93479169445927e-309	3	FBgn0034417
FBgn02630771	4.78167192220861e-303	0.550719256974346	0.912	0.849	9.56334384441723e-300	3	FBgn0263077
FBgn00028681	1.42510637043571e-299	0.655231913946887	0.97	0.945	2.85021274087141e-296	3	FBgn0002868
FBgn00046361	6.70057280142246e-299	0.475249416977729	0.998	0.982	1.34011456028449e-295	3	FBgn0004636
FBgn0052407	3.05782085855811e-297	0.324189805687093	0.797	0.772	6.11564171711622e-294	3	FBgn0052407
FBgn00270661	8.43663190678071e-285	0.462661943055985	1	0.974	1.68732638135614e-281	3	FBgn0027066
FBgn0038890	1.08701287370263e-281	0.567374621190145	0.933	0.857	2.17402574740527e-278	3	FBgn0038890
FBgn00038841	1.1357317390377e-281	0.375420762187649	1	0.999	2.2714634780754e-278	3	FBgn0003884
FBgn00043971	1.61910045591153e-281	0.55748934226508	0.973	0.902	3.23820091182306e-278	3	FBgn0004397
FBgn00334461	5.67364575913252e-280	0.511369270640805	0.982	0.939	1.1347291518265e-276	3	FBgn0033446
FBgn00103971	1.55552957481563e-279	0.510035279725225	0.996	0.953	3.11105914963127e-276	3	FBgn0010397
FBgn00036601	2.99473953921988e-279	0.5006028572801	0.998	0.969	5.98947907843976e-276	3	FBgn0003660
FBgn00284271	1.4956176287354e-276	0.547402508323917	0.983	0.936	2.9912352574708e-273	3	FBgn0028427
FBgn00501151	1.75313812492826e-276	0.562393250493096	0.861	0.765	3.50627624985653e-273	3	FBgn0050115
FBgn00357081	2.59963914360635e-275	0.530749601767811	0.956	0.882	5.19927828721269e-272	3	FBgn0035708
FBgn00227091	1.03490731482991e-274	0.53260055455945	0.879	0.818	2.06981462965982e-271	3	FBgn0022709
FBgn00202491	1.64267912676532e-268	0.545082711387247	0.95	0.889	3.28535825353065e-265	3	FBgn0020249
FBgn00335041	2.0477274655395e-265	0.53724247736794	0.925	0.825	4.095454931079e-262	3	FBgn0033504
FBgn00377201	2.46302744873472e-262	0.514173742920103	0.909	0.853	4.92605489746945e-259	3	FBgn0037720
FBgn02667581	1.16271694529296e-259	0.508006711163696	0.997	0.965	2.32543389058592e-256	3	FBgn0266758
FBgn00032181	1.37928341620945e-259	0.529265499684541	0.946	0.834	2.7585668324189e-256	3	FBgn0003218
FBgn00321401	1.71028557670525e-259	0.520228085432954	0.997	0.96	3.4205711534105e-256	3	FBgn0032140
FBgn00517291	1.79376680815765e-254	0.518500798740073	0.965	0.876	3.5875336163153e-251	3	FBgn0051729
FBgn00355391	3.40625151665408e-251	0.484990527384757	0.904	0.858	6.81250303330816e-248	3	FBgn0035539
FBgn02612611	2.11913425973739e-248	0.519356841341601	0.897	0.815	4.23826851947478e-245	3	FBgn0261261
FBgn00100511	1.47487352220751e-247	0.490437468439804	0.866	0.788	2.94974704441502e-244	3	FBgn0010051
FBgn00284801	5.1624332373513e-246	0.523117121366665	0.857	0.77	1.03248664747026e-242	3	FBgn0028480
FBgn00019411	1.43935088102416e-245	0.498889754629621	0.976	0.941	2.87870176204833e-242	3	FBgn0001941
FBgn02674871	1.23575457698387e-238	0.490896922211681	0.885	0.789	2.47150915396774e-235	3	FBgn0267487
FBgn02631181	7.55996768454998e-237	0.477141097261679	0.892	0.848	1.51199353691e-233	3	FBgn0263118
FBgn00016241	6.54076070628401e-235	0.530101230351796	0.858	0.735	1.3081521412568e-231	3	FBgn0001624
FBgn02653751	1.3832936859269e-234	0.489390574970877	0.967	0.933	2.7665873718538e-231	3	FBgn0265375
FBgn0037623	2.63397420526684e-232	0.295679388851693	0.72	0.728	5.26794841053368e-229	3	FBgn0037623
FBgn00003081	2.94428517759203e-232	0.341863964866385	1	0.995	5.88857035518405e-229	3	FBgn0000308
FBgn02592281	9.93087707322145e-228	0.464521572391588	0.962	0.905	1.98617541464429e-224	3	FBgn0259228
FBgn00044561	6.85925899960473e-225	0.527387920322934	0.924	0.876	1.37185179992095e-221	3	FBgn0004456
FBgn0016078	1.10381644213456e-223	0.403523269424251	0.799	0.764	2.20763288426913e-220	3	FBgn0016078
FBgn0035603	8.95125065421542e-217	0.455071436545223	0.924	0.855	1.79025013084308e-213	3	FBgn0035603
FBgn00377501	1.17175381700519e-216	0.429062378989992	0.847	0.755	2.34350763401037e-213	3	FBgn0037750
FBgn00299031	5.5317387691237e-216	0.424858548902364	0.978	0.909	1.10634775382474e-212	3	FBgn0029903
FBgn00002731	1.29501713765059e-214	0.467927224796327	0.816	0.732	2.59003427530117e-211	3	FBgn0000273
FBgn00120511	2.78198869706106e-212	0.474093882893998	0.953	0.89	5.56397739412212e-209	3	FBgn0012051
FBgn00324991	3.12577240965549e-210	0.446697380218185	0.865	0.804	6.25154481931097e-207	3	FBgn0032499
FBgn00854211	4.69466962766067e-207	0.371987862117141	0.825	0.824	9.38933925532134e-204	3	FBgn0085421
FBgn00405511	1.08164724608195e-203	0.455101047923139	0.966	0.922	2.1632944921639e-200	3	FBgn0040551
FBgn00241501	2.05345966134767e-202	0.458502456874969	0.9	0.835	4.10691932269534e-199	3	FBgn0024150
FBgn02621601	9.28412724461387e-202	0.465281314671231	0.926	0.842	1.85682544892277e-198	3	FBgn0262160
FBgn0037044	5.98949973550244e-201	0.374503592837682	0.792	0.737	1.19789994710049e-197	3	FBgn0037044
FBgn00011051	2.73703068284267e-199	0.32700638701283	0.998	0.991	5.47406136568534e-196	3	FBgn0001105
FBgn00305291	6.02422957583808e-196	0.394213734412901	0.962	0.912	1.20484591516762e-192	3	FBgn0030529
FBgn00358791	4.3464771203282e-191	0.421185839433355	0.877	0.823	8.6929542406564e-188	3	FBgn0035879
FBgn00290951	8.28388775160692e-190	0.431931962961732	0.984	0.941	1.65677755032138e-186	3	FBgn0029095
FBgn00103951	2.45566017269114e-185	0.429440214980884	0.88	0.813	4.91132034538227e-182	3	FBgn0010395
FBgn02615651	2.61858600846833e-184	0.444870373483721	0.786	0.694	5.23717201693665e-181	3	FBgn0261565
FBgn00141331	3.13507375145586e-184	0.44556397229767	0.971	0.903	6.27014750291173e-181	3	FBgn0014133
FBgn0038842	8.39115084155446e-183	0.456829478568546	0.975	0.938	1.67823016831089e-179	3	FBgn0038842
FBgn0028956	4.25992800554368e-178	0.266477548516373	0.836	0.826	8.51985601108736e-175	3	FBgn0028956
FBgn00032061	2.07645750456652e-168	0.386539445367135	0.919	0.826	4.15291500913305e-165	3	FBgn0003206
FBgn02667191	1.26557176387812e-167	0.384759460229417	0.837	0.802	2.53114352775624e-164	3	FBgn0266719
FBgn02599231	9.4820245604217e-167	0.350368125703549	0.742	0.718	1.89640491208434e-163	3	FBgn0259923
FBgn0035237	1.91563725918228e-166	0.301343968926631	0.717	0.665	3.83127451836456e-163	3	FBgn0035237
FBgn00863471	2.37962248452845e-163	0.35704704027457	0.994	0.945	4.7592449690569e-160	3	FBgn0086347
FBgn0261258	1.23466748829476e-161	0.339038495813689	0.789	0.795	2.46933497658952e-158	3	FBgn0261258
FBgn0286071	9.50754677758808e-161	0.256310359167471	0.539	0.556	1.90150935551762e-157	3	FBgn0286071
FBgn00303281	1.0007384120671e-160	0.434893747131321	0.882	0.79	2.0014768241342e-157	3	FBgn0030328
FBgn0025641	1.55139760140223e-160	0.376371523387658	0.852	0.805	3.10279520280446e-157	3	FBgn0025641
FBgn00534941	1.2468687520417e-158	0.333593698309246	0.993	0.972	2.4937375040834e-155	3	FBgn0053494
FBgn00291311	2.03359937053358e-158	0.408401476331172	0.954	0.9	4.06719874106715e-155	3	FBgn0029131
FBgn0030048	5.78310731364091e-158	0.411158169563839	0.884	0.82	1.15662146272818e-154	3	FBgn0030048
FBgn00284301	8.16381735300852e-158	0.348025997557976	0.999	0.989	1.6327634706017e-154	3	FBgn0028430
FBgn00532251	4.77211725188157e-157	0.35164268298357	0.997	0.975	9.54423450376314e-154	3	FBgn0053225
FBgn02626991	5.97237537187101e-155	0.388299724757955	0.884	0.845	1.1944750743742e-151	3	FBgn0262699
FBgn02678491	8.510034300984e-155	0.363866565164693	0.865	0.807	1.7020068601968e-151	3	FBgn0267849
FBgn02627161	1.85720049887942e-153	0.41067127243627	0.96	0.905	3.71440099775883e-150	3	FBgn0262716
FBgn00531131	2.91694430761369e-153	0.313020492119072	0.991	0.982	5.83388861522738e-150	3	FBgn0053113
FBgn00306701	3.63779332873432e-151	0.395083708361245	0.897	0.824	7.27558665746865e-148	3	FBgn0030670
FBgn0001104	7.9676959067051e-148	0.409783892155865	0.958	0.895	1.59353918134102e-144	3	FBgn0001104
FBgn02625821	5.34808177962744e-140	0.397782159840158	0.913	0.822	1.06961635592549e-136	3	FBgn0262582
FBgn02614581	5.91831303930342e-139	0.321448444370551	0.999	0.99	1.18366260786068e-135	3	FBgn0261458
FBgn00525281	7.0163892277228e-138	0.374523512025103	0.898	0.853	1.40327784554456e-134	3	FBgn0052528
FBgn00853901	1.53974596032505e-137	0.295969594543492	0.715	0.722	3.0794919206501e-134	3	FBgn0085390
FBgn0010768	4.86074432125588e-136	0.265754250583951	0.675	0.689	9.72148864251176e-133	3	FBgn0010768
FBgn00421351	6.11806539851269e-136	0.333455226946077	0.908	0.831	1.22361307970254e-132	3	FBgn0042135
FBgn0283741	2.74743878569253e-132	0.355153482701806	0.844	0.786	5.49487757138506e-129	3	FBgn0283741
FBgn02633801	2.93486769026088e-132	0.483740133035055	0.952	0.917	5.86973538052176e-129	3	FBgn0263380
FBgn00530561	5.73141618198239e-131	0.352200983486545	0.924	0.876	1.14628323639648e-127	3	FBgn0053056
FBgn00534601	1.84999836638564e-126	0.321397776878587	0.919	0.882	3.69999673277128e-123	3	FBgn0053460
FBgn02615471	1.0535417770132e-125	0.318183592904595	0.761	0.74	2.10708355402639e-122	3	FBgn0261547
FBgn00534611	1.97597919215817e-125	0.292322818534056	0.823	0.803	3.95195838431634e-122	3	FBgn0053461
FBgn0026630	3.83877953872639e-122	0.317185376192091	0.724	0.702	7.67755907745277e-119	3	FBgn0026630
FBgn00363091	6.63411792139469e-122	0.293063495828358	0.778	0.754	1.32682358427894e-118	3	FBgn0036309
FBgn00365181	3.75929301952989e-121	0.324457012350756	0.944	0.912	7.51858603905978e-118	3	FBgn0036518
FBgn0033928	1.18218045824465e-120	0.282472578548749	0.834	0.798	2.36436091648931e-117	3	FBgn0033928
FBgn00019611	1.94658272244585e-119	0.294149091819919	0.999	0.985	3.8931654448917e-116	3	FBgn0001961
FBgn00863721	2.02693226266904e-119	0.369661829026408	0.888	0.81	4.05386452533808e-116	3	FBgn0086372
FBgn02592211	4.07595914817587e-118	0.324292907117726	0.774	0.763	8.15191829635174e-115	3	FBgn0259221
FBgn02594811	1.29967653750769e-117	0.332438381576414	0.926	0.873	2.59935307501538e-114	3	FBgn0259481
FBgn00045741	3.33539454671765e-116	0.347416697711562	0.919	0.851	6.6707890934353e-113	3	FBgn0004574
FBgn00378431	1.74132694393296e-115	0.342702106087477	0.887	0.83	3.48265388786593e-112	3	FBgn0037843
FBgn00417891	1.91429827214736e-115	0.341129122286381	0.93	0.86	3.82859654429472e-112	3	FBgn0041789
FBgn0038683	3.04707397185169e-112	0.272946861461067	0.758	0.685	6.09414794370339e-109	3	FBgn0038683
FBgn00368961	4.55494938685614e-112	0.27579135638706	0.774	0.729	9.10989877371228e-109	3	FBgn0036896
FBgn00330331	1.00500089730327e-110	0.367416474126111	0.841	0.801	2.01000179460653e-107	3	FBgn0033033
FBgn0035432	1.04184019307096e-110	0.312304000599935	0.941	0.905	2.08368038614192e-107	3	FBgn0035432
FBgn02633461	5.01213868562914e-108	0.299208717219988	0.777	0.766	1.00242773712583e-104	3	FBgn0263346
FBgn00333091	1.44205495601517e-107	0.343970903760419	0.881	0.834	2.88410991203034e-104	3	FBgn0033309
FBgn0284249	5.15780055147908e-107	0.272525873716202	0.808	0.787	1.03156011029582e-103	3	FBgn0284249
FBgn00137651	7.44001928019524e-107	0.335426671589437	0.871	0.838	1.48800385603905e-103	3	FBgn0013765
FBgn00362981	3.97494871383557e-106	0.335957861858955	0.889	0.846	7.94989742767114e-103	3	FBgn0036298
FBgn02646931	5.37575745287329e-105	0.342930029650109	0.837	0.757	1.07515149057466e-101	3	FBgn0264693
FBgn00285461	8.92423324644733e-105	0.325216191816818	0.94	0.886	1.78484664928947e-101	3	FBgn0028546
FBgn00157651	8.5768404460812e-104	0.315805438541098	0.924	0.892	1.71536808921624e-100	3	FBgn0015765
FBgn00007231	3.58442858849525e-103	0.324296269430071	0.921	0.873	7.1688571769905e-100	3	FBgn0000723
FBgn00150001	8.57406449842591e-102	0.287805364564929	0.831	0.794	1.71481289968518e-98	3	FBgn0015000
FBgn00310801	3.1239671745444e-101	0.267214815148636	0.895	0.847	6.2479343490888e-98	3	FBgn0031080
FBgn02651741	1.2899116194043e-100	0.311166187036076	0.85	0.786	2.5798232388086e-97	3	FBgn0265174
FBgn00312131	7.15533229765459e-99	0.304297423146609	0.934	0.873	1.43106645953092e-95	3	FBgn0031213
FBgn00310301	1.50632434092184e-98	0.321331063964213	0.805	0.735	3.01264868184368e-95	3	FBgn0031030
FBgn00402121	1.8891133981557e-97	0.253261769056481	0.755	0.765	3.7782267963114e-94	3	FBgn0040212
FBgn00043871	1.0317251289489e-95	0.291431934729968	0.848	0.834	2.0634502578978e-92	3	FBgn0004387
FBgn00358961	1.30802608066382e-94	0.281409579440529	0.84	0.768	2.61605216132763e-91	3	FBgn0035896
FBgn00327311	2.9950682609854e-92	0.25003811813214	0.985	0.962	5.99013652197079e-89	3	FBgn0032731
FBgn00348941	5.62200807775919e-92	0.28772872941306	0.947	0.913	1.12440161555184e-88	3	FBgn0034894
FBgn00308471	6.6502238347605e-90	0.295025346592185	0.783	0.68	1.3300447669521e-86	3	FBgn0030847
FBgn00266021	1.80258699384275e-88	0.271351037394658	0.896	0.861	3.60517398768551e-85	3	FBgn0026602
FBgn02837121	1.68529082041188e-87	0.275677306349396	0.802	0.746	3.37058164082377e-84	3	FBgn0283712
FBgn0041585	2.70332616169623e-87	0.309027891318538	0.908	0.878	5.40665232339245e-84	3	FBgn0041585
FBgn00367522	6.35954897693913e-87	0.280861250943188	0.894	0.861	1.27190979538783e-83	3	FBgn0036752
FBgn00346911	6.00273264049524e-86	0.25689526963045	0.83	0.805	1.20054652809905e-82	3	FBgn0034691
FBgn0037533	2.51295421651176e-84	0.291559916934844	0.847	0.815	5.02590843302353e-81	3	FBgn0037533
FBgn00522641	9.3290532449094e-84	0.279418752176887	0.797	0.688	1.86581064898188e-80	3	FBgn0052264
FBgn00866941	9.54864138869548e-84	0.277988949067554	0.802	0.753	1.9097282777391e-80	3	FBgn0086694
FBgn00315471	2.17634390037315e-82	0.292096568301899	0.892	0.847	4.3526878007463e-79	3	FBgn0031547
FBgn00402061	7.08655549903008e-81	0.270144922343728	0.84	0.819	1.41731109980602e-77	3	FBgn0040206
FBgn00854421	1.17282312012742e-78	0.273293651120982	0.803	0.793	2.34564624025484e-75	3	FBgn0085442
FBgn00328571	6.84676897159822e-78	0.25317555552366	0.752	0.728	1.36935379431964e-74	3	FBgn0032857
FBgn00411821	9.45213121874221e-77	0.265648823844674	0.864	0.833	1.89042624374844e-73	3	FBgn0041182
FBgn02633951	9.99266725380041e-77	0.268614827158275	0.684	0.56	1.99853345076008e-73	3	FBgn0263395
FBgn0036643	2.94822335042975e-76	0.269794379015887	0.829	0.782	5.8964467008595e-73	3	FBgn0036643
FBgn0003371	1.62932586980931e-75	0.286163855864349	0.93	0.88	3.25865173961861e-72	3	FBgn0003371
FBgn0025558	9.42329005538348e-74	0.255002074095165	0.856	0.821	1.8846580110767e-70	3	FBgn0025558
FBgn00354001	4.9450874575585e-72	0.294676019773097	0.839	0.764	9.89017491511701e-69	3	FBgn0035400
FBgn00402851	1.52815052526649e-69	0.253798248269644	0.975	0.934	3.05630105053299e-66	3	FBgn0040285
FBgn0039759	2.11586345198726e-47	0.287420833781221	0.799	0.755	4.23172690397452e-44	3	FBgn0039759
FBgn00012331	1.35518522661029e-44	0.256134903426007	0.936	0.901	2.71037045322059e-41	3	FBgn0001233
FBgn0034880	0	1.16723699802228	0.912	0.784	0	4	FBgn0034880
FBgn0042106	0	1.05732433142497	0.882	0.853	0	4	FBgn0042106
FBgn02597401	0	0.95883325348763	0.961	0.923	0	4	FBgn0259740
FBgn0243516	0	0.944037041739345	0.889	0.854	0	4	FBgn0243516
FBgn00397591	0	0.898383933562789	0.799	0.757	0	4	FBgn0039759
FBgn0267252	0	0.84864490758429	0.99	0.966	0	4	FBgn0267252
FBgn0030340	0	0.480631099238527	0.661	0.665	0	4	FBgn0030340
FBgn0029608	1.69711549346468e-320	0.475571726900466	0.71	0.766	3.39423098692936e-317	4	FBgn0029608
FBgn0035452	2.19960098571124e-309	0.551215408675917	0.843	0.822	4.39920197142248e-306	4	FBgn0035452
FBgn0069056	6.04206350293027e-287	0.44363345708109	0.843	0.83	1.20841270058605e-283	4	FBgn0069056
FBgn0043841	2.0983832105805e-260	0.689746692484968	0.937	0.895	4.19676642116101e-257	4	FBgn0043841
FBgn00356231	2.1326672515379e-248	0.589685509232701	0.98	0.945	4.2653345030758e-245	4	FBgn0035623
FBgn0000279	5.25462325242576e-246	0.696296434343612	0.872	0.848	1.05092465048515e-242	4	FBgn0000279
FBgn00391081	3.74104840734482e-245	0.622789675530796	0.788	0.805	7.48209681468964e-242	4	FBgn0039108
FBgn00350491	1.70173132919133e-233	0.737919264928509	0.717	0.76	3.40346265838266e-230	4	FBgn0035049
FBgn02627941	1.34224248601305e-219	0.585861401196717	0.818	0.808	2.6844849720261e-216	4	FBgn0262794
FBgn00403981	1.44796793555735e-206	0.457579210130314	1	0.998	2.89593587111471e-203	4	FBgn0040398
FBgn0033880	2.9029985575238e-203	0.264656644130648	0.512	0.604	5.8059971150476e-200	4	FBgn0033880
FBgn02651401	9.66824578215028e-202	0.524709326195281	0.96	0.928	1.93364915643006e-198	4	FBgn0265140
FBgn00512191	3.53988744082563e-189	0.475769537296421	0.822	0.801	7.07977488165126e-186	4	FBgn0051219
FBgn00000831	1.98522161952792e-180	0.445582407467547	1	0.998	3.97044323905585e-177	4	FBgn0000083
FBgn0040104	4.57686994069849e-178	0.367948716711063	0.747	0.803	9.15373988139698e-175	4	FBgn0040104
FBgn0038353	9.79180700022057e-175	0.591393533021159	0.679	0.664	1.95836140004411e-171	4	FBgn0038353
FBgn0053558	7.95837729182016e-171	0.309512564075052	0.647	0.708	1.59167545836403e-167	4	FBgn0053558
FBgn00411831	4.88538619328484e-170	0.566152987927663	0.981	0.958	9.77077238656967e-167	4	FBgn0041183
FBgn00000431	8.22328097014542e-162	0.29168418390874	1	1	1.64465619402908e-158	4	FBgn0000043
FBgn0032036	1.2847988753001e-160	0.444961157359197	0.883	0.873	2.56959775060019e-157	4	FBgn0032036
FBgn0011705	1.36369309725719e-157	0.367772423439102	0.701	0.709	2.72738619451438e-154	4	FBgn0011705
FBgn0038299	9.02741799454075e-147	0.431713983493051	0.88	0.871	1.80548359890815e-143	4	FBgn0038299
FBgn0033438	1.23846139772888e-143	0.38399350978259	0.671	0.672	2.47692279545775e-140	4	FBgn0033438
FBgn0036007	1.57601296990776e-138	0.290667677583594	0.611	0.671	3.15202593981552e-135	4	FBgn0036007
FBgn00379891	6.13705266102458e-137	0.42053929781054	0.729	0.655	1.22741053220492e-133	4	FBgn0037989
FBgn00310691	1.81654524583204e-127	0.378533232626743	0.799	0.808	3.63309049166409e-124	4	FBgn0031069
FBgn0033649	1.27314961968949e-126	0.393337258176517	0.762	0.763	2.54629923937899e-123	4	FBgn0033649
FBgn0024320	1.54662395706617e-124	0.325601142863523	0.769	0.807	3.09324791413234e-121	4	FBgn0024320
FBgn0011672	1.00759447732008e-121	0.34873549524839	0.748	0.773	2.01518895464016e-118	4	FBgn0011672
FBgn0034408	2.97795639565152e-117	0.418166616627062	0.711	0.734	5.95591279130303e-114	4	FBgn0034408
FBgn0264494	1.71038511848184e-115	0.388395939067567	0.735	0.676	3.42077023696368e-112	4	FBgn0264494
FBgn0031888	8.64980366762249e-115	0.292128677292165	0.553	0.548	1.7299607335245e-111	4	FBgn0031888
FBgn00160591	1.7298788635342e-113	0.402355358192184	0.882	0.857	3.4597577270684e-110	4	FBgn0016059
FBgn00337241	1.45322829480514e-107	0.364997561247286	0.986	0.963	2.90645658961027e-104	4	FBgn0033724
FBgn00314701	1.93009416850044e-107	0.271717066852971	0.788	0.847	3.86018833700088e-104	4	FBgn0031470
FBgn0029710	4.00638663254104e-107	0.327870195034114	0.775	0.804	8.01277326508208e-104	4	FBgn0029710
FBgn00321911	6.07688308665164e-107	0.393488783478019	0.94	0.928	1.21537661733033e-103	4	FBgn0032191
FBgn00309931	4.40852807508111e-103	0.382013320916955	0.863	0.865	8.81705615016222e-100	4	FBgn0030993
FBgn0260477	3.41594552495088e-101	0.318859293123714	0.775	0.757	6.83189104990175e-98	4	FBgn0260477
FBgn0033402	5.99727224547226e-96	0.304688880465118	0.801	0.834	1.19945444909445e-92	4	FBgn0033402
FBgn0030955	9.60306954537366e-96	0.340070120417917	0.997	0.988	1.92061390907473e-92	4	FBgn0030955
FBgn02615561	2.32937943129301e-90	0.331509547598526	0.725	0.702	4.65875886258602e-87	4	FBgn0261556
FBgn02653752	2.15006969390423e-87	0.449268170832412	0.949	0.937	4.30013938780845e-84	4	FBgn0265375
FBgn00400991	4.24349842794623e-87	0.418925387971717	0.954	0.94	8.48699685589246e-84	4	FBgn0040099
FBgn00368911	4.45477655351656e-87	0.323016653417927	0.915	0.888	8.90955310703312e-84	4	FBgn0036891
FBgn00365182	5.98919705680149e-87	0.32792914768295	0.925	0.916	1.1978394113603e-83	4	FBgn0036518
FBgn0035763	1.86051471323481e-83	0.315694659364547	0.844	0.843	3.72102942646961e-80	4	FBgn0035763
FBgn00295061	5.17988027073992e-82	0.316844107266189	0.916	0.903	1.03597605414798e-78	4	FBgn0029506
FBgn0036816	1.65055796043979e-81	0.313823189222318	0.756	0.754	3.30111592087958e-78	4	FBgn0036816
FBgn0036770	5.1023544334942e-81	0.258598934950328	0.652	0.667	1.02047088669884e-77	4	FBgn0036770
FBgn00307961	1.24004455398043e-80	0.32787993603974	0.82	0.828	2.48008910796086e-77	4	FBgn0030796
FBgn0038809	2.76817760337153e-80	0.278112087539884	0.693	0.736	5.53635520674307e-77	4	FBgn0038809
FBgn0262588	4.5124252714027e-79	0.312824923265077	0.841	0.83	9.0248505428054e-76	4	FBgn0262588
FBgn00046572	7.01213888725873e-79	0.291403822296001	0.994	0.977	1.40242777745175e-75	4	FBgn0004657
FBgn00313271	3.09667872706396e-77	0.304299117300459	0.964	0.94	6.19335745412793e-74	4	FBgn0031327
FBgn00011041	1.39862440321635e-75	0.325428881513719	0.924	0.903	2.7972488064327e-72	4	FBgn0001104
FBgn0014018	2.02384090761606e-70	0.313842857572624	0.898	0.9	4.04768181523212e-67	4	FBgn0014018
FBgn00354321	5.39603656712017e-67	0.300052388804948	0.911	0.911	1.07920731342403e-63	4	FBgn0035432
FBgn00275981	2.78869157772429e-66	0.34677624814032	0.863	0.852	5.57738315544858e-63	4	FBgn0027598
FBgn0013718	4.82164137369616e-65	0.302781465383149	0.806	0.809	9.64328274739233e-62	4	FBgn0013718
FBgn0038966	2.10757468177028e-62	0.267479891601614	0.798	0.795	4.21514936354055e-59	4	FBgn0038966
FBgn00342211	1.0730334269394e-61	0.288747394396393	0.861	0.857	2.14606685387879e-58	4	FBgn0034221
FBgn00532252	6.90116125180905e-59	0.311677167320291	0.984	0.977	1.38023225036181e-55	4	FBgn0053225
FBgn0012037	1.65168352590722e-53	0.290470742679005	0.886	0.902	3.30336705181444e-50	4	FBgn0012037
FBgn00012181	9.51671156759738e-43	0.304014623807351	0.975	0.979	1.90334231351948e-39	4	FBgn0001218
FBgn0001225	0	3.75317254452343	1	0.646	0	5	FBgn0001225
FBgn0033367	0	3.67552784486038	1	0.973	0	5	FBgn0033367
FBgn0283437	0	3.52581823198719	1	0.92	0	5	FBgn0283437
FBgn0001224	0	3.5056016744563	0.987	0.784	0	5	FBgn0001224
FBgn0263773	0	2.84439498214586	0.987	0.758	0	5	FBgn0263773
FBgn0003053	0	1.16749481982494	0.937	0.59	0	5	FBgn0003053
FBgn0053503	0	0.710785786039196	0.975	0.768	0	5	FBgn0053503
FBgn0001230	1.86028591932771e-297	2.39669470396936	0.987	0.665	3.72057183865543e-294	5	FBgn0001230
FBgn0035189	2.64979382235256e-297	1.22790615577934	0.987	0.696	5.29958764470513e-294	5	FBgn0035189
FBgn0027843	5.81888640440783e-257	0.590265183820002	0.962	0.697	1.16377728088156e-253	5	FBgn0027843
FBgn0032820	7.21535027002136e-234	0.971598172026179	0.975	0.617	1.44307005400427e-230	5	FBgn0032820
FBgn0031682	3.98950534165764e-221	0.957244155911721	0.987	0.596	7.97901068331529e-218	5	FBgn0031682
FBgn0063493	1.8692929687757e-215	0.562357931192652	0.949	0.742	3.7385859375514e-212	5	FBgn0063493
FBgn0264815	1.57146627130852e-213	1.2946084870896	0.962	0.638	3.14293254261704e-210	5	FBgn0264815
FBgn0034335	2.5352586962488e-208	1.07805604233897	0.962	0.713	5.0705173924976e-205	5	FBgn0034335
FBgn0035679	3.75714354865868e-197	1.61402569494659	1	0.731	7.51428709731736e-194	5	FBgn0035679
FBgn0032517	2.69800650977034e-176	0.86855784242563	0.949	0.696	5.39601301954068e-173	5	FBgn0032517
FBgn00012261	8.19926451246057e-162	2.07742598085989	0.987	0.647	1.63985290249211e-158	5	FBgn0001226
FBgn00002611	1.37734869527735e-140	1.78947026117559	0.987	0.768	2.7546973905547e-137	5	FBgn0000261
FBgn0029174	3.18566486629376e-134	1.72652172791195	0.987	0.792	6.37132973258751e-131	5	FBgn0029174
FBgn0003231	9.89753248226781e-116	1.55055635620262	1	0.795	1.97950649645356e-112	5	FBgn0003231
FBgn0013469	1.4014840894437e-110	0.517981254666364	0.949	0.54	2.8029681788874e-107	5	FBgn0013469
FBgn00028682	1.45024022500449e-99	2.47158579128594	1	0.949	2.90048045000897e-96	5	FBgn0002868
FBgn00012332	2.64378386060449e-92	1.6906133199996	1	0.906	5.28756772120898e-89	5	FBgn0001233
FBgn00046471	8.74238444092231e-90	1.32556855340553	1	0.61	1.74847688818446e-86	5	FBgn0004647
FBgn00360071	3.34988168776265e-86	1.26491458870707	0.987	0.662	6.6997633755253e-83	5	FBgn0036007
FBgn0002719	7.84025775948137e-77	1.23949263444686	1	0.785	1.56805155189627e-73	5	FBgn0002719
FBgn0062413	1.13508969005659e-65	0.976020987812611	0.962	0.736	2.27017938011319e-62	5	FBgn0062413
FBgn0053465	8.2124449890044e-65	0.864349938120902	0.975	0.598	1.64248899780088e-61	5	FBgn0053465
FBgn0063667	6.90133960654148e-64	0.289427002814409	0.924	0.737	1.3802679213083e-60	5	FBgn0063667
FBgn0032810	7.52913315630676e-61	0.267996409730292	0.848	0.408	1.50582663126135e-57	5	FBgn0032810
FBgn0032721	1.0076536563529e-60	0.936656830094163	0.975	0.76	2.01530731270581e-57	5	FBgn0032721
FBgn0027836	1.10914804456503e-60	0.742472246481186	0.937	0.707	2.21829608913006e-57	5	FBgn0027836
FBgn0034215	4.27298798027965e-57	0.535273787665232	0.975	0.609	8.54597596055931e-54	5	FBgn0034215
FBgn0035678	2.34944595240782e-50	0.467244659308199	0.937	0.616	4.69889190481565e-47	5	FBgn0035678
FBgn00027331	1.39053704334167e-47	0.771256866596928	0.962	0.728	2.78107408668334e-44	5	FBgn0002733
FBgn0052850	2.01037611877885e-43	0.738320697300391	0.975	0.733	4.02075223755771e-40	5	FBgn0052850
FBgn0031068	2.91832846705687e-42	0.541027253600171	0.911	0.582	5.83665693411373e-39	5	FBgn0031068
FBgn00109051	4.14549511526528e-42	0.668949433127216	0.937	0.711	8.29099023053056e-39	5	FBgn0010905
FBgn0052638	2.52035035777191e-41	0.653343435021072	0.975	0.715	5.04070071554382e-38	5	FBgn0052638
FBgn0265052	3.63356680294089e-41	0.27511043680032	0.924	0.568	7.26713360588178e-38	5	FBgn0265052
FBgn0285991	5.15179456665703e-41	0.74330721696358	1	0.753	1.03035891333141e-37	5	FBgn0285991
FBgn0030029	8.03944444902092e-41	0.288319239281324	0.861	0.562	1.60788888980418e-37	5	FBgn0030029
FBgn0035132	1.93538384678898e-38	0.306593495402892	0.886	0.627	3.87076769357796e-35	5	FBgn0035132
FBgn0033127	3.25025381526478e-38	0.309888639308925	0.949	0.69	6.50050763052956e-35	5	FBgn0033127
FBgn02663761	6.76060723510542e-37	0.674846704733443	0.962	0.568	1.35212144702108e-33	5	FBgn0266376
FBgn0267408	6.85750292452268e-37	0.625142159714131	0.962	0.722	1.37150058490454e-33	5	FBgn0267408
FBgn00000641	2.55582110918958e-35	1.01404456927637	1	0.869	5.11164221837915e-32	5	FBgn0000064
FBgn0039266	1.4623837508484e-33	0.680690978173625	0.987	0.632	2.9247675016968e-30	5	FBgn0039266
FBgn0013279	7.16784190805522e-33	0.434062816121005	0.886	0.5	1.43356838161104e-29	5	FBgn0013279
FBgn0263258	1.22737490452241e-31	0.251542743540506	0.924	0.685	2.45474980904482e-28	5	FBgn0263258
FBgn0001234	7.6590817549474e-31	0.943250071957643	0.987	0.818	1.53181635098948e-27	5	FBgn0001234
FBgn0263659	1.08205881368407e-30	0.464561146229404	0.911	0.479	2.16411762736813e-27	5	FBgn0263659
FBgn00358291	4.94670839820303e-30	0.596552343575442	0.937	0.648	9.89341679640606e-27	5	FBgn0035829
FBgn0026160	1.32252161641003e-29	0.653867815302702	0.975	0.796	2.64504323282006e-26	5	FBgn0026160
FBgn0035871	4.60063990854774e-29	0.524006580138858	1	0.779	9.20127981709547e-26	5	FBgn0035871
FBgn0015600	5.92565328980578e-29	0.28945553974214	0.962	0.572	1.18513065796116e-25	5	FBgn0015600
FBgn0283680	1.09297965577741e-28	0.265002626257084	0.924	0.527	2.18595931155482e-25	5	FBgn0283680
FBgn0261625	1.17850713062152e-27	0.43064018722533	0.962	0.647	2.35701426124305e-24	5	FBgn0261625
FBgn0036772	5.27363502172316e-27	0.413783681370395	0.911	0.64	1.05472700434463e-23	5	FBgn0036772
FBgn0030653	1.33841189385415e-25	0.394105020009461	0.924	0.674	2.6768237877083e-22	5	FBgn0030653
FBgn0031535	2.88492390878153e-25	0.410333344716762	0.924	0.641	5.76984781756305e-22	5	FBgn0031535
FBgn0032727	7.36245893076977e-25	0.297197478769541	0.937	0.687	1.47249178615395e-21	5	FBgn0032727
FBgn0030608	4.47617588752356e-23	0.558779371706374	0.949	0.711	8.95235177504712e-20	5	FBgn0030608
FBgn0032456	1.30610404396379e-22	0.491412501981745	0.962	0.693	2.61220808792758e-19	5	FBgn0032456
FBgn0002778	2.64524030571037e-22	0.560889469028613	0.924	0.659	5.29048061142074e-19	5	FBgn0002778
FBgn0001257	8.52805892628952e-21	0.37174269576741	0.911	0.606	1.7056117852579e-17	5	FBgn0001257
FBgn0029766	4.82606288493589e-20	0.404764712369238	0.911	0.669	9.65212576987178e-17	5	FBgn0029766
FBgn00400992	9.24255130788122e-19	0.64658077549607	1	0.941	1.84851026157624e-15	5	FBgn0040099
FBgn0033978	1.55574321488436e-18	0.557258926774526	0.937	0.733	3.11148642976872e-15	5	FBgn0033978
FBgn0085317	4.27090419229327e-18	0.280495729063819	0.911	0.664	8.54180838458654e-15	5	FBgn0085317
FBgn0040237	4.64437907025794e-18	0.409850687566671	0.911	0.598	9.28875814051587e-15	5	FBgn0040237
FBgn00516371	2.453617639344e-17	0.43243675717729	0.962	0.701	4.90723527868799e-14	5	FBgn0051637
FBgn02597151	9.21066050007455e-17	0.372554752950981	0.899	0.759	1.84213210001491e-13	5	FBgn0259715
FBgn0010355	1.5197776214333e-15	0.278563127500133	0.937	0.639	3.03955524286659e-12	5	FBgn0010355
FBgn0052446	5.25427147427003e-15	0.418313993890331	0.924	0.773	1.05085429485401e-11	5	FBgn0052446
FBgn0040070	3.37757131179964e-14	0.46971075944762	1	0.951	6.75514262359928e-11	5	FBgn0040070
FBgn0014930	1.12007087747632e-13	0.367632598164466	0.962	0.75	2.24014175495263e-10	5	FBgn0014930
FBgn0260743	3.79778391427592e-13	0.253793433877685	0.823	0.551	7.59556782855184e-10	5	FBgn0260743
FBgn0063494	4.44489150685423e-13	0.395640760234551	0.975	0.851	8.88978301370846e-10	5	FBgn0063494
FBgn0263106	7.0429024868005e-13	0.354922178613871	0.886	0.553	1.4085804973601e-09	5	FBgn0263106
FBgn0052369	7.31822420817219e-13	0.348053570390957	0.937	0.709	1.46364484163444e-09	5	FBgn0052369
FBgn00324051	8.23914765459932e-13	0.439869118182257	0.924	0.757	1.64782953091986e-09	5	FBgn0032405
FBgn00256821	2.84453184920063e-12	0.365713825650645	1	0.821	5.68906369840126e-09	5	FBgn0025682
FBgn0031988	3.35889586494992e-12	0.302890025853356	0.848	0.624	6.71779172989985e-09	5	FBgn0031988
FBgn0039886	1.21470672575825e-11	0.282929312096403	0.962	0.733	2.42941345151651e-08	5	FBgn0039886
FBgn0264975	1.39852122887047e-11	0.466481521938004	0.949	0.837	2.79704245774094e-08	5	FBgn0264975
FBgn0270926	1.2446836421851e-10	0.296496619833414	0.924	0.67	2.48936728437021e-07	5	FBgn0270926
FBgn0015776	2.58507976206185e-10	0.295490847341133	0.975	0.781	5.1701595241237e-07	5	FBgn0015776
FBgn00003182	2.75332480824522e-10	0.397809105431326	1	0.931	5.50664961649043e-07	5	FBgn0000318
FBgn00276111	1.22535645085404e-09	0.255828455431658	0.873	0.654	2.45071290170808e-06	5	FBgn0027611
FBgn00041981	2.98622148974093e-08	0.277588287399914	0.975	0.822	5.97244297948185e-05	5	FBgn0004198
FBgn00343901	4.19458520800454e-08	0.266905549358829	0.937	0.775	8.38917041600908e-05	5	FBgn0034390
FBgn02675051	1.22398656831094e-07	0.294018634012666	0.975	0.808	0.000244797313662188	5	FBgn0267505
FBgn0011770	1.40532919413813e-07	0.272960331918496	0.81	0.626	0.000281065838827625	5	FBgn0011770
FBgn00011681	2.09715806549614e-07	0.30181516616784	0.861	0.72	0.000419431613099228	5	FBgn0001168
